# Supplementary material for: 2-Phenyl-3-(trimethyl­sil­yl)propan-1-aminium chloride
Source: Acta Crystallogr Sect E Struct Rep Online. 2011 Sep 3;67(Pt 10):o2553. doi: 10.1107/S1600536811035410 (PMC3201342; doi:10.1107/S1600536811035410)
Supplement: Supplementary file 1 [file e-67-o2553-sup1.cif]

##############################################################################
#                                                                            #
# This CIF contains the data in a paper accepted for publication in          #
# Acta Crystallographica Section E. It conforms to the requirements of       #
# Notes for Authors for Acta Crystallographica Section E, and has been       #
# peer reviewed under the auspices of the IUCr Commission on Journals.       #
#                                                                            #
# Full details of the Crystallographic Information File format               #
# are given in the paper "The Crystallographic Information File (CIF):       #
# a New Standard Archive File for Crystallography" by S. R. Hall, F. H.      #
# Allen and I. D. Brown [Acta Cryst. (1991), A47, 655-685].                  #
#                                                                            #
# The current version of the core CIF dictionary is obtainable from          #
# ftp://ftp.iucr.org/pub/cif_core.dic.                                       #
#                                                                            #
# Software is freely available for graphical display of the structure(s)     #
# in this CIF. For information consult the CIF software page                 #
# http://www.iucr.org/resources/cif/software.                                #
#                                                                            #
# This file may be used for bona fide research purposes within the           #
# scientific community so long as proper attribution is given to the journal # 
# article from which it was obtained.                                        #
#                                                                            #
##############################################################################
data_I
_audit_creation_method     SHELXL-97
_chemical_name_systematic
;
2-Phenyl-3-(trimethylsilyl)propan-1-aminium chloride
;
_chemical_name_common     ?
_chemical_formula_moiety     'C12 H22 N Si +, Cl -'
_chemical_formula_sum     'C12 H22 Cl N Si'
_chemical_formula_iupac     'C12 H22 N Si +, Cl -'
_chemical_formula_weight     243.85
_chemical_melting_point     ?
_symmetry_cell_setting     monoclinic
_symmetry_space_group_name_H-M     'P 21/c'
_symmetry_space_group_name_hall     '-P 2ybc'
loop_
    _symmetry_equiv_pos_as_xyz
    'x, y, z'
    '-x, y+1/2, -z+1/2'
    '-x, -y, -z'
    'x, -y-1/2, z-1/2'
_cell_length_a     12.3716(4)
_cell_length_b     32.6920(8)
_cell_length_c     7.44256(18)
_cell_angle_alpha     90.00
_cell_angle_beta     93.006(2)
_cell_angle_gamma     90.00
_cell_volume     3006.01(14)
_cell_formula_units_Z     8
_cell_measurement_reflns_used     3131
_cell_measurement_theta_min     4.4816
_cell_measurement_theta_max     75.7152
_cell_measurement_temperature     295(2)
_exptl_crystal_description     needle
_exptl_crystal_colour     colorless
_exptl_crystal_size_max     0.47
_exptl_crystal_size_mid     0.10
_exptl_crystal_size_min     0.06
_exptl_crystal_density_diffrn     1.078
_exptl_crystal_density_meas     ?
_exptl_crystal_density_method     'not measured'
_exptl_crystal_F_000     1056
_exptl_absorpt_coefficient_mu     2.788
_exptl_absorpt_correction_type     multi-scan
_exptl_absorpt_process_details
;
(CrysAlis PRO; Oxford Diffraction, 2009)
;
_exptl_absorpt_correction_T_min     0.36949
_exptl_absorpt_correction_T_max     1.00000
_exptl_special_details     ?
_diffrn_ambient_temperature     295(2)
_diffrn_radiation_type     CuK\a
_diffrn_radiation_wavelength     1.54184
_diffrn_radiation_source     'Enhance (Cu) X-ray Source'
_diffrn_radiation_monochromator     graphite
_diffrn_measurement_device_type     'Oxford Diffraction Xcalibur Ruby Gemini'
_diffrn_measurement_method     \w
_diffrn_detector_area_resol_mean     10.5081
_diffrn_reflns_number     11195
_diffrn_reflns_av_R_equivalents     0.0494
_diffrn_reflns_av_sigmaI/netI     0.0708
_diffrn_reflns_theta_min     4.49
_diffrn_reflns_theta_max     75.96
_diffrn_reflns_theta_full     67.50
_diffrn_measured_fraction_theta_max     0.936
_diffrn_measured_fraction_theta_full     0.977
_diffrn_reflns_limit_h_min     -15
_diffrn_reflns_limit_h_max     15
_diffrn_reflns_limit_k_min     -40
_diffrn_reflns_limit_k_max     38
_diffrn_reflns_limit_l_min     -9
_diffrn_reflns_limit_l_max     8
_diffrn_standards_number     ?
_diffrn_standards_interval_count     ?
_diffrn_standards_interval_time     ?
_diffrn_standards_decay_%     ?
_refine_special_details
;
Refinement of <i>F</i>^2^ against ALL reflections. The weighted <i>R</i>-factor
<i>wR</i> and goodness of fit <i>S</i> are based on <i>F</i>^2^, conventional
<i>R</i>-factors <i>R</i> are based on <i>F</i>, with <i>F</i> set to zero for
negative <i>F</i>^2^. The threshold expression of <i>F</i>^2^ >
\s(<i>F</i>^2^) is used only for calculating <i>R</i>-factors(gt) <i>etc</i>.
and is not relevant to the choice of reflections for refinement.
<i>R</i>-factors based on <i>F</i>^2^ are statistically about twice as large
as those based on <i>F</i>, and <i>R</i>- factors based on ALL data will be
even larger.
;
_reflns_number_total     5882
_reflns_number_gt     3078
_reflns_threshold_expression     I>2\s(I)
_refine_ls_structure_factor_coef     Fsqd
_refine_ls_matrix_type     full
_refine_ls_R_factor_all     0.1380
_refine_ls_R_factor_gt     0.0755
_refine_ls_wR_factor_gt     0.2071
_refine_ls_wR_factor_ref     0.2761
_refine_ls_goodness_of_fit_ref     1.141
_refine_ls_restrained_S_all     1.141
_refine_ls_number_reflns     5882
_refine_ls_number_parameters     279
_refine_ls_number_restraints     0
_refine_ls_hydrogen_treatment     constr
_refine_ls_weighting_scheme     calc
_refine_ls_weighting_details
         'calc w=1/[\s^2^(Fo^2^)+(0.1129P)^2^+1.1585P] where P=(Fo^2^+2Fc^2^)/3'
_atom_sites_solution_hydrogens     geom
_atom_sites_solution_primary     direct
_atom_sites_solution_secondary     difmap
_refine_ls_shift/su_max     0.001
_refine_ls_shift/su_mean     0.000
_refine_diff_density_max     0.716
_refine_diff_density_min     -0.491
_refine_ls_extinction_method     none
_refine_ls_extinction_coef     ?
loop_
    _atom_type_symbol
    _atom_type_description
    _atom_type_scat_dispersion_real
    _atom_type_scat_dispersion_imag
    _atom_type_scat_source
    'C' 'C' 0.0181 0.0091
                         'International Tables Vol C Tables 4.2.6.8 and 6.1.1.4'
    'H' 'H' 0.0000 0.0000
                         'International Tables Vol C Tables 4.2.6.8 and 6.1.1.4'
    'N' 'N' 0.0311 0.0180
                         'International Tables Vol C Tables 4.2.6.8 and 6.1.1.4'
    'Si' 'Si' 0.2541 0.3302
                         'International Tables Vol C Tables 4.2.6.8 and 6.1.1.4'
    'Cl' 'Cl' 0.3639 0.7018
                         'International Tables Vol C Tables 4.2.6.8 and 6.1.1.4'
_computing_data_collection
;
CrysAlis PRO (Oxford Diffraction, 2009)
;
_computing_cell_refinement
;
CrysAlis PRO (Oxford Diffraction, 2009)
;
_computing_data_reduction
;
CrysAlis PRO (Oxford Diffraction, 2009)
;
_computing_structure_solution     'SHELXS97 (Sheldrick, 2008)'
_computing_structure_refinement     'SHELXL97 (Sheldrick, 2008)'
_computing_molecular_graphics     'SHELXTL (Sheldrick, 2008)'
_computing_publication_material     'SHELXTL (Sheldrick, 2008)'
loop_
    _atom_site_type_symbol
    _atom_site_label
    _atom_site_fract_x
    _atom_site_fract_y
    _atom_site_fract_z
    _atom_site_U_iso_or_equiv
    _atom_site_adp_type
    _atom_site_calc_flag
    _atom_site_refinement_flags
    _atom_site_occupancy
    _atom_site_symmetry_multiplicity
    _atom_site_disorder_assembly
    _atom_site_disorder_group
    Cl Cl1 0.51262(14) 0.70004(5) 0.46785(17) 0.0747(4) Uani d . 1 1 . .
    Cl Cl2 0.24050(12) 0.70213(4) -0.04653(17) 0.0658(4) Uani d . 1 1 . .
    Si Si1A 0.87067(14) 0.68876(5) 0.88371(19) 0.0642(4) Uani d . 1 1 . .
    N N1A 0.4863(4) 0.70536(13) 0.8840(5) 0.0643(11) Uani d . 1 1 . .
    H H1AA 0.4150 0.7050 0.8943 0.096 Uiso calc R 1 1 . .
    H H1AB 0.5008 0.7041 0.7682 0.096 Uiso calc R 1 1 . .
    H H1AC 0.5135 0.7284 0.9314 0.096 Uiso calc R 1 1 . .
    C C1A 0.6903(5) 0.62195(16) 1.0207(6) 0.0592(13) Uani d . 1 1 . .
    C C2A 0.7098(6) 0.58664(18) 0.9246(8) 0.0757(17) Uani d . 1 1 . .
    H H2AA 0.6982 0.5864 0.8001 0.091 Uiso calc R 1 1 . .
    C C3A 0.7464(7) 0.5518(2) 1.0127(10) 0.099(2) Uani d . 1 1 . .
    H H3AA 0.7578 0.5282 0.9467 0.118 Uiso calc R 1 1 . .
    C C4A 0.7661(7) 0.5512(2) 1.1946(10) 0.103(2) Uani d . 1 1 . .
    H H4AA 0.7931 0.5278 1.2518 0.123 Uiso calc R 1 1 . .
    C C5A 0.7459(6) 0.5855(2) 1.2916(8) 0.089(2) Uani d . 1 1 . .
    H H5AA 0.7583 0.5853 1.4159 0.107 Uiso calc R 1 1 . .
    C C6A 0.7070(5) 0.62050(18) 1.2066(7) 0.0709(15) Uani d . 1 1 . .
    H H6AA 0.6918 0.6434 1.2749 0.085 Uiso calc R 1 1 . .
    C C7A 0.5364(5) 0.66953(18) 0.9814(7) 0.0670(15) Uani d . 1 1 . .
    H H7AA 0.4916 0.6456 0.9576 0.080 Uiso calc R 1 1 . .
    H H7AB 0.5381 0.6748 1.1098 0.080 Uiso calc R 1 1 . .
    C C8A 0.6509(4) 0.66056(15) 0.9266(6) 0.0553(12) Uani d . 1 1 . .
    H H8AA 0.6463 0.6547 0.7972 0.066 Uiso calc R 1 1 . .
    C C9A 0.7297(4) 0.69618(16) 0.9563(7) 0.0582(12) Uani d . 1 1 . .
    H H9AA 0.7338 0.7027 1.0837 0.070 Uiso calc R 1 1 . .
    H H9AB 0.6992 0.7198 0.8934 0.070 Uiso calc R 1 1 . .
    C C10A 0.9367(6) 0.73979(18) 0.8718(7) 0.0756(16) Uani d . 1 1 . .
    H H10A 0.9543 0.7496 0.9914 0.113 Uiso calc R 1 1 . .
    H H10B 0.8882 0.7587 0.8103 0.113 Uiso calc R 1 1 . .
    H H10C 1.0017 0.7374 0.8076 0.113 Uiso calc R 1 1 . .
    C C11A 0.8624(6) 0.6646(2) 0.6552(9) 0.092(2) Uani d . 1 1 . .
    H H11A 0.8152 0.6805 0.5760 0.138 Uiso calc R 1 1 . .
    H H11B 0.8346 0.6373 0.6638 0.138 Uiso calc R 1 1 . .
    H H11C 0.9333 0.6637 0.6087 0.138 Uiso calc R 1 1 . .
    C C12A 0.9525(6) 0.6562(2) 1.0466(9) 0.093(2) Uani d . 1 1 . .
    H H12A 0.9467 0.6667 1.1662 0.140 Uiso calc R 1 1 . .
    H H12B 1.0270 0.6566 1.0162 0.140 Uiso calc R 1 1 . .
    H H12C 0.9259 0.6286 1.0409 0.140 Uiso calc R 1 1 . .
    Si Si1B 0.36327(18) 0.56463(5) 0.3612(3) 0.0814(5) Uani d . 1 1 . .
    N N1B 0.2550(4) 0.70271(12) 0.3793(6) 0.0649(12) Uani d . 1 1 . .
    H H1BA 0.2379 0.7281 0.4103 0.097 Uiso calc R 1 1 . .
    H H1BB 0.2464 0.7000 0.2604 0.097 Uiso calc R 1 1 . .
    H H1BC 0.3236 0.6976 0.4142 0.097 Uiso calc R 1 1 . .
    C C1B 0.1599(6) 0.60320(17) 0.5886(8) 0.0731(16) Uani d . 1 1 . .
    C C2B 0.0698(7) 0.5861(2) 0.4979(11) 0.097(2) Uani d . 1 1 . .
    H H2BA 0.0530 0.5928 0.3783 0.116 Uiso calc R 1 1 . .
    C C3B 0.0038(7) 0.5584(2) 0.5886(14) 0.113(3) Uani d . 1 1 . .
    H H3BA -0.0559 0.5466 0.5276 0.136 Uiso calc R 1 1 . .
    C C4B 0.0263(9) 0.5491(3) 0.7602(14) 0.115(3) Uani d . 1 1 . .
    H H4BA -0.0173 0.5306 0.8181 0.137 Uiso calc R 1 1 . .
    C C5B 0.1124(10) 0.5663(3) 0.8517(11) 0.118(3) Uani d . 1 1 . .
    H H5BA 0.1265 0.5599 0.9724 0.142 Uiso calc R 1 1 . .
    C C6B 0.1802(7) 0.5935(2) 0.7679(9) 0.092(2) Uani d . 1 1 . .
    H H6BA 0.2388 0.6052 0.8323 0.110 Uiso calc R 1 1 . .
    C C7B 0.1835(4) 0.67343(15) 0.4673(7) 0.0575(12) Uani d . 1 1 . .
    H H7BA 0.1168 0.6703 0.3940 0.069 Uiso calc R 1 1 . .
    H H7BB 0.1652 0.6843 0.5831 0.069 Uiso calc R 1 1 . .
    C C8B 0.2369(6) 0.63141(17) 0.4947(7) 0.0717(16) Uani d . 1 1 . .
    H H8BA 0.2988 0.6357 0.5804 0.086 Uiso calc R 1 1 . .
    C C9B 0.2827(6) 0.61330(18) 0.3298(8) 0.0767(17) Uani d . 1 1 . .
    H H9BA 0.3288 0.6337 0.2778 0.092 Uiso calc R 1 1 . .
    H H9BB 0.2232 0.6080 0.2428 0.092 Uiso calc R 1 1 . .
    C C10B 0.4703(9) 0.5713(3) 0.5428(13) 0.140(4) Uani d . 1 1 . .
    H H10D 0.5253 0.5510 0.5308 0.210 Uiso calc R 1 1 . .
    H H10E 0.4392 0.5685 0.6576 0.210 Uiso calc R 1 1 . .
    H H10F 0.5017 0.5981 0.5339 0.210 Uiso calc R 1 1 . .
    C C11B 0.4268(8) 0.5546(2) 0.1443(11) 0.115(3) Uani d . 1 1 . .
    H H11D 0.4694 0.5300 0.1546 0.173 Uiso calc R 1 1 . .
    H H11E 0.4725 0.5771 0.1162 0.173 Uiso calc R 1 1 . .
    H H11F 0.3714 0.5513 0.0503 0.173 Uiso calc R 1 1 . .
    C C12B 0.2769(8) 0.52048(19) 0.4136(12) 0.120(3) Uani d . 1 1 . .
    H H12D 0.3190 0.4958 0.4123 0.181 Uiso calc R 1 1 . .
    H H12E 0.2177 0.5186 0.3252 0.181 Uiso calc R 1 1 . .
    H H12F 0.2491 0.5241 0.5306 0.181 Uiso calc R 1 1 . .
loop_
    _atom_site_aniso_label
    _atom_site_aniso_U_11
    _atom_site_aniso_U_22
    _atom_site_aniso_U_33
    _atom_site_aniso_U_12
    _atom_site_aniso_U_13
    _atom_site_aniso_U_23
    Cl1 0.0932(11) 0.0737(9) 0.0567(7) 0.0071(8) -0.0001(6) -0.0029(6)
    Cl2 0.0764(9) 0.0589(7) 0.0617(7) -0.0045(7) -0.0010(6) 0.0030(5)
    Si1A 0.0727(10) 0.0614(9) 0.0584(8) -0.0013(8) 0.0027(7) -0.0008(6)
    N1A 0.069(3) 0.068(3) 0.056(2) 0.006(2) 0.000(2) -0.001(2)
    C1A 0.071(3) 0.058(3) 0.050(2) -0.004(3) 0.003(2) 0.003(2)
    C2A 0.105(5) 0.058(3) 0.065(3) -0.002(3) 0.006(3) -0.006(3)
    C3A 0.135(7) 0.055(4) 0.107(5) 0.009(4) 0.018(5) -0.006(3)
    C4A 0.140(8) 0.072(4) 0.097(5) 0.015(5) 0.008(5) 0.026(4)
    C5A 0.108(6) 0.092(5) 0.067(3) 0.021(4) -0.003(3) 0.021(3)
    C6A 0.085(4) 0.067(3) 0.060(3) 0.009(3) -0.004(3) 0.002(3)
    C7A 0.078(4) 0.072(4) 0.051(2) 0.009(3) 0.002(2) 0.007(2)
    C8A 0.060(3) 0.060(3) 0.046(2) 0.007(2) 0.001(2) -0.002(2)
    C9A 0.057(3) 0.059(3) 0.058(3) 0.002(2) -0.004(2) 0.000(2)
    C10A 0.092(5) 0.071(4) 0.064(3) -0.010(3) 0.010(3) 0.001(3)
    C11A 0.102(5) 0.092(5) 0.086(4) -0.011(4) 0.033(4) -0.028(4)
    C12A 0.095(5) 0.077(4) 0.105(5) 0.007(4) -0.017(4) 0.018(4)
    Si1B 0.1019(14) 0.0555(9) 0.0882(11) 0.0095(10) 0.0187(10) 0.0047(8)
    N1B 0.086(3) 0.048(2) 0.060(2) 0.001(2) -0.010(2) 0.0017(18)
    C1B 0.090(5) 0.048(3) 0.082(4) 0.003(3) 0.006(3) -0.001(3)
    C2B 0.101(6) 0.081(5) 0.108(5) 0.017(4) 0.003(4) 0.017(4)
    C3B 0.097(6) 0.079(5) 0.162(8) 0.000(5) -0.003(6) 0.013(5)
    C4B 0.128(8) 0.080(5) 0.140(8) -0.004(5) 0.043(6) 0.017(5)
    C5B 0.180(10) 0.089(6) 0.091(5) -0.012(6) 0.048(6) 0.005(4)
    C6B 0.128(6) 0.073(4) 0.076(4) -0.012(4) 0.018(4) -0.002(3)
    C7B 0.061(3) 0.049(3) 0.062(3) -0.005(2) -0.004(2) -0.001(2)
    C8B 0.095(5) 0.053(3) 0.067(3) 0.002(3) 0.006(3) 0.006(2)
    C9B 0.096(5) 0.060(3) 0.074(3) 0.000(3) 0.005(3) 0.005(3)
    C10B 0.148(9) 0.140(9) 0.128(7) 0.027(7) -0.026(7) -0.006(6)
    C11B 0.154(8) 0.082(5) 0.114(6) -0.010(5) 0.039(6) -0.005(4)
    C12B 0.172(9) 0.048(4) 0.148(7) 0.012(5) 0.070(6) 0.012(4)
_geom_special_details
;
All e.s.d.'s (except the e.s.d. in the dihedral angle between two l.s. planes)
are estimated using the full covariance matrix. The cell e.s.d.'s are taken
into account individually in the estimation of e.s.d.'s in distances, angles
and torsion angles; correlations between e.s.d.'s in cell parameters are only
used when they are defined by crystal symmetry. An approximate (isotropic)
treatment of cell e.s.d.'s is used for estimating e.s.d.'s involving l.s.
planes.
;
loop_
    _geom_bond_atom_site_label_1
    _geom_bond_atom_site_label_2
    _geom_bond_site_symmetry_2
    _geom_bond_distance
    _geom_bond_publ_flag
    Si1A C10A . 1.862(6) ?
    Si1A C9A . 1.868(6) ?
    Si1A C12A . 1.870(6) ?
    Si1A C11A . 1.872(6) ?
    N1A C7A . 1.495(6) ?
    N1A H1AA . 0.8900 ?
    N1A H1AB . 0.8900 ?
    N1A H1AC . 0.8900 ?
    C1A C2A . 1.386(7) ?
    C1A C6A . 1.389(7) ?
    C1A C8A . 1.512(7) ?
    C2A C3A . 1.380(9) ?
    C2A H2AA . 0.9300 ?
    C3A C4A . 1.363(10) ?
    C3A H3AA . 0.9300 ?
    C4A C5A . 1.364(10) ?
    C4A H4AA . 0.9300 ?
    C5A C6A . 1.381(8) ?
    C5A H5AA . 0.9300 ?
    C6A H6AA . 0.9300 ?
    C7A C8A . 1.523(8) ?
    C7A H7AA . 0.9700 ?
    C7A H7AB . 0.9700 ?
    C8A C9A . 1.527(7) ?
    C8A H8AA . 0.9800 ?
    C9A H9AA . 0.9700 ?
    C9A H9AB . 0.9700 ?
    C10A H10A . 0.9600 ?
    C10A H10B . 0.9600 ?
    C10A H10C . 0.9600 ?
    C11A H11A . 0.9600 ?
    C11A H11B . 0.9600 ?
    C11A H11C . 0.9600 ?
    C12A H12A . 0.9600 ?
    C12A H12B . 0.9600 ?
    C12A H12C . 0.9600 ?
    Si1B C12B . 1.850(8) ?
    Si1B C10B . 1.855(9) ?
    Si1B C11B . 1.861(8) ?
    Si1B C9B . 1.886(6) ?
    N1B C7B . 1.479(7) ?
    N1B H1BA . 0.8900 ?
    N1B H1BB . 0.8900 ?
    N1B H1BC . 0.8900 ?
    C1B C6B . 1.381(9) ?
    C1B C2B . 1.391(10) ?
    C1B C8B . 1.522(8) ?
    C2B C3B . 1.414(11) ?
    C2B H2BA . 0.9300 ?
    C3B C4B . 1.328(12) ?
    C3B H3BA . 0.9300 ?
    C4B C5B . 1.357(13) ?
    C4B H4BA . 0.9300 ?
    C5B C6B . 1.393(11) ?
    C5B H5BA . 0.9300 ?
    C6B H6BA . 0.9300 ?
    C7B C8B . 1.534(7) ?
    C7B H7BA . 0.9700 ?
    C7B H7BB . 0.9700 ?
    C8B C9B . 1.500(8) ?
    C8B H8BA . 0.9800 ?
    C9B H9BA . 0.9700 ?
    C9B H9BB . 0.9700 ?
    C10B H10D . 0.9600 ?
    C10B H10E . 0.9600 ?
    C10B H10F . 0.9600 ?
    C11B H11D . 0.9600 ?
    C11B H11E . 0.9600 ?
    C11B H11F . 0.9600 ?
    C12B H12D . 0.9600 ?
    C12B H12E . 0.9600 ?
    C12B H12F . 0.9600 ?
loop_
    _geom_angle_atom_site_label_1
    _geom_angle_atom_site_label_2
    _geom_angle_atom_site_label_3
    _geom_angle_site_symmetry_1
    _geom_angle_site_symmetry_3
    _geom_angle
    _geom_angle_publ_flag
    C10A Si1A C9A . . 108.4(3) ?
    C10A Si1A C12A . . 108.5(3) ?
    C9A Si1A C12A . . 111.6(3) ?
    C10A Si1A C11A . . 109.7(3) ?
    C9A Si1A C11A . . 108.1(3) ?
    C12A Si1A C11A . . 110.5(4) ?
    C7A N1A H1AA . . 109.5 ?
    C7A N1A H1AB . . 109.5 ?
    H1AA N1A H1AB . . 109.5 ?
    C7A N1A H1AC . . 109.5 ?
    H1AA N1A H1AC . . 109.5 ?
    H1AB N1A H1AC . . 109.5 ?
    C2A C1A C6A . . 117.7(5) ?
    C2A C1A C8A . . 121.1(4) ?
    C6A C1A C8A . . 121.2(5) ?
    C3A C2A C1A . . 120.3(6) ?
    C3A C2A H2AA . . 119.8 ?
    C1A C2A H2AA . . 119.8 ?
    C4A C3A C2A . . 121.3(6) ?
    C4A C3A H3AA . . 119.3 ?
    C2A C3A H3AA . . 119.3 ?
    C3A C4A C5A . . 119.1(7) ?
    C3A C4A H4AA . . 120.4 ?
    C5A C4A H4AA . . 120.4 ?
    C4A C5A C6A . . 120.5(6) ?
    C4A C5A H5AA . . 119.8 ?
    C6A C5A H5AA . . 119.8 ?
    C5A C6A C1A . . 121.0(6) ?
    C5A C6A H6AA . . 119.5 ?
    C1A C6A H6AA . . 119.5 ?
    N1A C7A C8A . . 112.8(4) ?
    N1A C7A H7AA . . 109.0 ?
    C8A C7A H7AA . . 109.0 ?
    N1A C7A H7AB . . 109.0 ?
    C8A C7A H7AB . . 109.0 ?
    H7AA C7A H7AB . . 107.8 ?
    C1A C8A C7A . . 108.5(4) ?
    C1A C8A C9A . . 112.4(4) ?
    C7A C8A C9A . . 114.2(4) ?
    C1A C8A H8AA . . 107.1 ?
    C7A C8A H8AA . . 107.1 ?
    C9A C8A H8AA . . 107.1 ?
    C8A C9A Si1A . . 117.2(4) ?
    C8A C9A H9AA . . 108.0 ?
    Si1A C9A H9AA . . 108.0 ?
    C8A C9A H9AB . . 108.0 ?
    Si1A C9A H9AB . . 108.0 ?
    H9AA C9A H9AB . . 107.2 ?
    Si1A C10A H10A . . 109.5 ?
    Si1A C10A H10B . . 109.5 ?
    H10A C10A H10B . . 109.5 ?
    Si1A C10A H10C . . 109.5 ?
    H10A C10A H10C . . 109.5 ?
    H10B C10A H10C . . 109.5 ?
    Si1A C11A H11A . . 109.5 ?
    Si1A C11A H11B . . 109.5 ?
    H11A C11A H11B . . 109.5 ?
    Si1A C11A H11C . . 109.5 ?
    H11A C11A H11C . . 109.5 ?
    H11B C11A H11C . . 109.5 ?
    Si1A C12A H12A . . 109.5 ?
    Si1A C12A H12B . . 109.5 ?
    H12A C12A H12B . . 109.5 ?
    Si1A C12A H12C . . 109.5 ?
    H12A C12A H12C . . 109.5 ?
    H12B C12A H12C . . 109.5 ?
    C12B Si1B C10B . . 109.7(5) ?
    C12B Si1B C11B . . 108.7(4) ?
    C10B Si1B C11B . . 109.6(5) ?
    C12B Si1B C9B . . 112.1(4) ?
    C10B Si1B C9B . . 110.1(4) ?
    C11B Si1B C9B . . 106.7(3) ?
    C7B N1B H1BA . . 109.5 ?
    C7B N1B H1BB . . 109.5 ?
    H1BA N1B H1BB . . 109.5 ?
    C7B N1B H1BC . . 109.5 ?
    H1BA N1B H1BC . . 109.5 ?
    H1BB N1B H1BC . . 109.5 ?
    C6B C1B C2B . . 118.5(7) ?
    C6B C1B C8B . . 119.7(6) ?
    C2B C1B C8B . . 121.8(6) ?
    C1B C2B C3B . . 119.6(8) ?
    C1B C2B H2BA . . 120.2 ?
    C3B C2B H2BA . . 120.2 ?
    C4B C3B C2B . . 120.6(9) ?
    C4B C3B H3BA . . 119.7 ?
    C2B C3B H3BA . . 119.7 ?
    C3B C4B C5B . . 120.4(9) ?
    C3B C4B H4BA . . 119.8 ?
    C5B C4B H4BA . . 119.8 ?
    C4B C5B C6B . . 121.1(8) ?
    C4B C5B H5BA . . 119.5 ?
    C6B C5B H5BA . . 119.5 ?
    C1B C6B C5B . . 119.7(8) ?
    C1B C6B H6BA . . 120.1 ?
    C5B C6B H6BA . . 120.1 ?
    N1B C7B C8B . . 112.0(5) ?
    N1B C7B H7BA . . 109.2 ?
    C8B C7B H7BA . . 109.2 ?
    N1B C7B H7BB . . 109.2 ?
    C8B C7B H7BB . . 109.2 ?
    H7BA C7B H7BB . . 107.9 ?
    C9B C8B C1B . . 114.1(5) ?
    C9B C8B C7B . . 115.0(5) ?
    C1B C8B C7B . . 109.1(5) ?
    C9B C8B H8BA . . 105.9 ?
    C1B C8B H8BA . . 105.9 ?
    C7B C8B H8BA . . 105.9 ?
    C8B C9B Si1B . . 116.8(4) ?
    C8B C9B H9BA . . 108.1 ?
    Si1B C9B H9BA . . 108.1 ?
    C8B C9B H9BB . . 108.1 ?
    Si1B C9B H9BB . . 108.1 ?
    H9BA C9B H9BB . . 107.3 ?
    Si1B C10B H10D . . 109.5 ?
    Si1B C10B H10E . . 109.5 ?
    H10D C10B H10E . . 109.5 ?
    Si1B C10B H10F . . 109.5 ?
    H10D C10B H10F . . 109.5 ?
    H10E C10B H10F . . 109.5 ?
    Si1B C11B H11D . . 109.5 ?
    Si1B C11B H11E . . 109.5 ?
    H11D C11B H11E . . 109.5 ?
    Si1B C11B H11F . . 109.5 ?
    H11D C11B H11F . . 109.5 ?
    H11E C11B H11F . . 109.5 ?
    Si1B C12B H12D . . 109.5 ?
    Si1B C12B H12E . . 109.5 ?
    H12D C12B H12E . . 109.5 ?
    Si1B C12B H12F . . 109.5 ?
    H12D C12B H12F . . 109.5 ?
    H12E C12B H12F . . 109.5 ?
loop_
    _geom_torsion_atom_site_label_1
    _geom_torsion_atom_site_label_2
    _geom_torsion_atom_site_label_3
    _geom_torsion_atom_site_label_4
    _geom_torsion_site_symmetry_1
    _geom_torsion_site_symmetry_2
    _geom_torsion_site_symmetry_3
    _geom_torsion_site_symmetry_4
    _geom_torsion
    _geom_torsion_publ_flag
    C6A C1A C2A C3A . . . . -1.1(10) ?
    C8A C1A C2A C3A . . . . 179.6(6) ?
    C1A C2A C3A C4A . . . . -1.2(12) ?
    C2A C3A C4A C5A . . . . 2.2(14) ?
    C3A C4A C5A C6A . . . . -0.7(13) ?
    C4A C5A C6A C1A . . . . -1.6(12) ?
    C2A C1A C6A C5A . . . . 2.5(10) ?
    C8A C1A C6A C5A . . . . -178.2(6) ?
    C2A C1A C8A C7A . . . . 113.5(6) ?
    C6A C1A C8A C7A . . . . -65.8(7) ?
    C2A C1A C8A C9A . . . . -119.2(6) ?
    C6A C1A C8A C9A . . . . 61.6(7) ?
    N1A C7A C8A C1A . . . . -175.4(4) ?
    N1A C7A C8A C9A . . . . 58.3(6) ?
    C1A C8A C9A Si1A . . . . 58.3(5) ?
    C7A C8A C9A Si1A . . . . -177.4(3) ?
    C10A Si1A C9A C8A . . . . 163.8(4) ?
    C12A Si1A C9A C8A . . . . -76.8(4) ?
    C11A Si1A C9A C8A . . . . 44.9(5) ?
    C6B C1B C2B C3B . . . . -2.1(11) ?
    C8B C1B C2B C3B . . . . 176.7(7) ?
    C1B C2B C3B C4B . . . . 1.0(13) ?
    C2B C3B C4B C5B . . . . 0.6(15) ?
    C3B C4B C5B C6B . . . . -1.1(15) ?
    C2B C1B C6B C5B . . . . 1.7(11) ?
    C8B C1B C6B C5B . . . . -177.2(7) ?
    C4B C5B C6B C1B . . . . -0.1(13) ?
    C6B C1B C8B C9B . . . . 123.7(7) ?
    C2B C1B C8B C9B . . . . -55.1(9) ?
    C6B C1B C8B C7B . . . . -106.0(7) ?
    C2B C1B C8B C7B . . . . 75.2(7) ?
    N1B C7B C8B C9B . . . . -51.3(7) ?
    N1B C7B C8B C1B . . . . 179.0(4) ?
    C1B C8B C9B Si1B . . . . -59.5(7) ?
    C7B C8B C9B Si1B . . . . 173.2(4) ?
    C12B Si1B C9B C8B . . . . 70.1(6) ?
    C10B Si1B C9B C8B . . . . -52.3(7) ?
    C11B Si1B C9B C8B . . . . -171.1(6) ?
loop_
    _geom_hbond_atom_site_label_D
    _geom_hbond_atom_site_label_H
    _geom_hbond_atom_site_label_A
    _geom_hbond_site_symmetry_A
    _geom_hbond_distance_DH
    _geom_hbond_distance_HA
    _geom_hbond_distance_DA
    _geom_hbond_angle_DHA
    N1A H1AA Cl2 1_556 0.89 2.23 3.114(5) 173.4
    N1A H1AB Cl1 . 0.89 2.25 3.136(4) 172.1
    N1A H1AC Cl1 4_576 0.89 2.36 3.168(5) 152.0
    N1B H1BA Cl2 4_576 0.89 2.30 3.166(4) 163.4
    N1B H1BB Cl2 . 0.89 2.28 3.165(4) 171.0
    N1B H1BC Cl1 . 0.89 2.35 3.222(5) 165.3
data_global
_journal_date_recd_electronic     2011-08-26
_journal_date_accepted     2011-08-30
_journal_name_full     'Acta Crystallographica, Section E'
_journal_year     2011
_journal_volume     67
_journal_issue     10
_journal_page_first     o2553
_journal_page_last     o2553
_journal_paper_category     QO
_journal_coeditor_code     HG5087
_publ_contact_author_name     'Ray J. Butcher'
_publ_contact_author_address
;
Department of Chemistry
Howard University
525 College Street NW
Washington DC 20059
USA
;
_publ_contact_author_email     'rbutcher99@yahoo.com'
_publ_contact_author_fax     '202-806-5442'
_publ_contact_author_phone     '202-806-9892'
_publ_section_title
;
2-Phenyl-3-(trimethylsilyl)propan-1-aminium chloride
;
loop_
    _publ_author_name
    _publ_author_footnote
    _publ_author_address
    'Hijji, Yousef M.' ?
;
Chemistry Department,
Morgan State University,
1700 East Cold Spring Lane,
Baltimore
MD 21251,
USA
;
    'Butcher, Ray J.' .
;
Department of Chemistry
Howard University
525 College Street NW
Washington
DC 20059
USA
;
    'Jasinski, Jerry P.' .
;
Department of Chemistry,
Keene State College,
229 Main Street, Keene, NH 03435-2001,
USA
;
    'White, Zachary' .
;
Department of Chemistry
Howard University
525 College Street NW
Washington
DC 20059
USA
;
    'Rosenberg, Robert C.' .
;
Department of Chemistry
Howard University
525 College Street NW
Washington
DC 20059
USA
;
