# Supplementary material for: 2-Phenyl-3-(trimethyl­sil­yl)propan-1-aminium chloride
Source: Acta Crystallogr Sect E Struct Rep Online. 2011 Sep 3;67(Pt 10):o2553. doi: 10.1107/S1600536811035410 (PMC3201342; doi:10.1107/S1600536811035410)
Supplement: Supplementary file 2 [file e-67-o2553-Isup2.hkl]

# 
# h,k,l, Fc-squared, Fo-squared, sigma(Fo-squared) and status flag 
# 
data_I
_shelx_title '    hijji101 in P2(1)/c' 
_shelx_refln_list_code          4 
_shelx_F_calc_maximum      286.78 
_exptl_crystal_F_000      1056.00 
_reflns_d_resolution_high  0.7947 
 
loop_ 
 _symmetry_equiv_pos_as_xyz 
 'x, y, z' 
 '-x, y+1/2, -z+1/2' 
 '-x, -y, -z' 
 'x, -y-1/2, z-1/2' 
 
_cell_length_a    12.3716 
_cell_length_b    32.6920 
_cell_length_c     7.4426 
_cell_angle_alpha  90.000 
_cell_angle_beta   93.006 
_cell_angle_gamma  90.000 
 
_shelx_F_squared_multiplier     1.000 
 
loop_ 
 _refln_index_h 
 _refln_index_k 
 _refln_index_l 
 _refln_F_squared_calc 
 _refln_F_squared_meas 
 _refln_F_squared_sigma 
 _refln_observed_status 
   2   0   0    12127.34    11534.85    106.47 o 
   3   0   0     3176.92     2869.44     66.82 o 
   4   0   0    27620.80    27052.22    235.09 o 
   5   0   0     8063.68     8794.84    155.08 o 
   6   0   0       40.90       87.44     23.76 o 
   7   0   0      216.17      327.58     40.22 o 
   8   0   0     4450.77     5180.36    159.90 o 
   9   0   0      220.00      217.98     37.99 o 
  10   0   0      401.80      216.79    247.94 o 
  11   0   0       63.49      380.22    201.85 o 
  12   0   0        5.73       18.04     12.65 o 
  15   0   0        0.33       13.50     10.81 o 
   2   1   0      142.18      146.29     10.30 o 
   3   1   0     9900.17     9988.46     86.88 o 
   4   1   0     4691.31     5116.38     73.32 o 
   5   1   0      872.70     1004.60     38.12 o 
   6   1   0     4547.33     5044.45     93.70 o 
   7   1   0      898.63     1083.96     48.75 o 
   8   1   0       78.81       83.46     19.04 o 
   9   1   0       13.60       10.90     13.52 o 
  10   1   0        0.92       11.80     11.09 o 
  11   1   0      269.17      174.58     52.92 o 
  12   1   0        8.50       13.94      9.24 o 
  13   1   0      111.42       19.78     10.16 o 
  14   1   0       95.22       51.96     16.78 o 
  15   1   0        9.67       16.47      6.36 o 
   1   2   0      453.44      541.08     18.85 o 
   2   2   0      760.93      747.35     20.19 o 
   3   2   0    15380.96    16457.11    112.86 o 
   4   2   0     2576.09     2823.98     55.46 o 
   5   2   0     4044.64     4597.56     79.77 o 
   6   2   0       11.58       27.70     13.16 o 
   7   2   0      327.46      455.32     32.51 o 
   8   2   0      945.49     1131.60     53.84 o 
   9   2   0       34.42       29.56     14.09 o 
  10   2   0       42.44       14.71     11.65 o 
  11   2   0      321.86      513.76    103.36 o 
  12   2   0       24.21       19.31      9.42 o 
  13   2   0       10.89      106.66     17.77 o 
  14   2   0        3.77      205.18    132.44 o 
  15   2   0        2.56        7.74     10.21 o 
   1   3   0      373.06      338.76      9.98 o 
   2   3   0     2081.10     2258.56     36.24 o 
   3   3   0    35320.39    37842.98    172.86 o 
   4   3   0      160.79      189.09     17.11 o 
   5   3   0     2216.38     2868.65     64.10 o 
   6   3   0       35.76       55.21     14.69 o 
   7   3   0      674.71      731.46     40.65 o 
   8   3   0        4.71       13.49     13.19 o 
   9   3   0       94.61      104.86     20.21 o 
  10   3   0      196.75      107.78     57.40 o 
  12   3   0       18.05       34.79     10.50 o 
  13   3   0       41.30       19.95     12.06 o 
  14   3   0       17.55       25.03      7.48 o 
  15   3   0        8.71       15.61      8.18 o 
   0   4   0     8126.48     9046.71     65.09 o 
   1   4   0      271.85      303.00     26.66 o 
   2   4   0     5357.38     4830.93     50.71 o 
   3   4   0      557.52      655.09     24.21 o 
   4   4   0     2146.53     2759.65     56.03 o 
   5   4   0      192.56      178.27     18.85 o 
   6   4   0      564.72      768.06     38.57 o 
   7   4   0      356.64      299.92     27.65 o 
   8   4   0      600.25      807.25     46.85 o 
   9   4   0       11.45       28.09     15.89 o 
  10   4   0        2.57        6.66      9.88 o 
  11   4   0       19.26       54.90     13.92 o 
  12   4   0       33.63       24.30      9.68 o 
  13   4   0        2.30       83.20     14.59 o 
  14   4   0        0.29       13.64      9.57 o 
  15   4   0        0.62       11.49      6.12 o 
   1   5   0     3453.69     3324.39     42.35 o 
   2   5   0     3016.04     2869.98     40.17 o 
   3   5   0    17172.78    17270.62    119.79 o 
   4   5   0      449.33      577.87     27.13 o 
   5   5   0     1725.96     1706.81     50.67 o 
   6   5   0       91.38       73.34     15.79 o 
   7   5   0      246.69      292.04     27.73 o 
   8   5   0       42.56       53.90     17.02 o 
   9   5   0      449.05      533.37     41.70 o 
  10   5   0        9.25        6.63      8.58 o 
  11   5   0       21.05       28.96     15.21 o 
  12   5   0        4.15       37.23     34.60 o 
  13   5   0       30.96       65.18     24.23 o 
  14   5   0        0.47       21.05     10.08 o 
  15   5   0        2.76        3.85      8.65 o 
   0   6   0      902.14     1095.80     27.50 o 
   1   6   0      146.68      167.62     12.53 o 
   2   6   0       14.06       44.82      8.10 o 
   3   6   0     4324.94     4417.50     61.23 o 
   4   6   0        5.55       22.14     10.66 o 
   5   6   0      352.34      349.77     24.67 o 
   6   6   0      341.08      350.32     27.14 o 
   7   6   0       74.32       50.75     14.64 o 
   8   6   0      199.82      243.43     27.41 o 
   9   6   0       86.73       83.22     20.32 o 
  10   6   0       28.31       12.21     11.49 o 
  11   6   0       96.62       37.42     11.58 o 
  12   6   0        4.41       16.53     12.63 o 
  13   6   0       36.44       73.49     13.59 o 
  15   6   0        7.31       10.23      8.80 o 
   1   7   0      171.86      193.66     13.47 o 
   2   7   0     5416.40     5312.87     93.59 o 
   3   7   0     1682.07     1843.72     73.46 o 
   4   7   0     1393.45     1482.95     42.73 o 
   5   7   0      804.88      952.12     38.86 o 
   6   7   0     1004.21      982.06     43.79 o 
   7   7   0        1.88       38.79     12.74 o 
   8   7   0        4.41       72.10     19.31 o 
   9   7   0      414.09      296.42    128.25 o 
  10   7   0        2.05       18.14     10.76 o 
  11   7   0       18.99      119.57    104.42 o 
  12   7   0        4.39       10.93     12.36 o 
  13   7   0       28.17       54.38     15.39 o 
  14   7   0       45.93        7.67     11.41 o 
  15   7   0        9.76        4.91      8.31 o 
   0   8   0    82239.96    84937.71    253.58 o 
   1   8   0     2594.25     2680.53     44.91 o 
   2   8   0     2468.85     2583.50     67.47 o 
   3   8   0     7612.77     7773.54     83.35 o 
   4   8   0      938.03     1213.43     39.56 o 
   5   8   0        9.88       11.59     10.51 o 
   6   8   0       85.68       63.86     15.78 o 
   7   8   0      288.76      276.86     27.57 o 
   8   8   0     4739.80     6147.39    128.65 o 
   9   8   0       33.06      346.26     83.93 o 
  11   8   0        2.82      175.01    141.22 o 
  12   8   0        4.52       17.52     12.35 o 
  13   8   0       40.09       68.11     13.36 o 
  15   8   0        3.81        7.65     10.72 o 
   1   9   0     2548.87     2461.12     57.75 o 
   2   9   0      146.40      223.76     22.76 o 
   3   9   0      200.10      344.92     32.10 o 
   4   9   0       57.31      145.39     15.89 o 
   5   9   0      310.62      467.79     29.27 o 
   6   9   0     3935.07     4315.38     92.68 o 
   7   9   0        3.64       18.59     14.61 o 
   8   9   0      200.18      252.63     46.86 o 
   9   9   0       22.51       28.39     11.59 o 
  10   9   0       24.79      180.70     36.39 o 
  11   9   0      257.42      116.53    104.14 o 
  12   9   0        3.75       51.13     50.73 o 
  13   9   0       21.49        0.51     12.75 o 
  14   9   0       54.27       13.76     11.02 o 
   0  10   0     7706.79     8414.85     82.80 o 
   1  10   0     3654.28     3827.87     35.05 o 
   2  10   0     8087.09     8394.23    123.36 o 
   3  10   0    13664.67    13966.67    186.57 o 
   4  10   0     6992.19     6944.31    152.32 o 
   5  10   0     4740.04     6264.32    143.40 o 
   6  10   0       56.18      100.60     18.60 o 
   7  10   0       76.46       57.23     25.69 o 
   8  10   0     1161.86     1327.82     95.83 o 
  10  10   0       12.02       53.07     25.77 o 
  11  10   0      186.04      371.92     43.68 o 
  12  10   0       53.63       28.52     14.34 o 
  13  10   0        0.01       43.61     19.82 o 
  14  10   0        2.93       14.40     11.05 o 
  15  10   0        0.33        6.12      6.65 o 
   1  11   0     4283.13     4362.63     65.41 o 
   2  11   0     1320.41     1286.54     41.44 o 
   3  11   0     8024.49     8551.87    147.35 o 
   4  11   0        1.19       20.81     18.26 o 
   5  11   0     4242.67     4611.46    139.73 o 
   6  11   0      287.97      311.76     43.23 o 
   7  11   0      461.03      498.71     56.94 o 
   8  11   0        0.33       14.04     20.50 o 
   9  11   0       94.31       30.81     55.65 o 
  10  11   0       68.05       11.72     11.63 o 
  11  11   0      364.12      381.85     39.27 o 
  12  11   0       24.09       88.81     18.34 o 
  13  11   0       26.65       11.46     10.84 o 
  14  11   0        9.74       11.58      8.45 o 
   0  12   0     5495.97     5598.49    121.28 o 
   1  12   0     4715.79     4413.64    124.09 o 
   2  12   0     2663.55     3030.39     63.31 o 
   3  12   0      137.53      154.03     23.71 o 
   4  12   0    12147.51    13704.08    212.51 o 
   5  12   0      506.79      502.12     49.16 o 
   6  12   0      300.44      324.98     43.36 o 
   7  12   0        1.59        3.62     16.80 o 
   8  12   0     1366.92     1794.79    111.71 o 
   9  12   0        3.99       16.92     29.84 o 
  10  12   0       18.61       73.74     26.97 o 
  12  12   0       69.79        9.89     13.45 o 
  13  12   0        6.34       26.45     22.25 o 
  14  12   0        1.09        5.33      9.90 o 
   1  13   0     2161.99     2347.27     39.35 o 
   2  13   0     1271.56     1337.54     43.39 o 
   3  13   0      907.09      908.90     40.81 o 
   4  13   0      102.60       93.03     23.08 o 
   5  13   0      263.98      269.52     38.17 o 
   6  13   0      146.56      196.35     35.13 o 
   7  13   0      708.44      881.54     74.23 o 
   8  13   0      278.20      329.63     50.07 o 
  10  13   0      158.30       13.41     13.00 o 
  11  13   0       35.55      208.17     38.13 o 
  12  13   0        3.54      105.53     71.00 o 
  13  13   0        3.95        3.71     11.75 o 
  14  13   0        3.26        7.42      9.64 o 
   0  14   0      625.79      612.25     36.08 o 
   1  14   0     4190.16     4534.50     55.57 o 
   2  14   0      224.42      227.80     19.87 o 
   3  14   0      719.03      776.55     37.87 o 
   4  14   0     1025.91     1183.12     65.27 o 
   5  14   0        5.96       19.12     20.10 o 
   6  14   0      115.57      220.78     37.25 o 
   7  14   0     1325.84     1630.15     99.34 o 
   8  14   0      530.08      647.35     34.99 o 
   9  14   0        1.48      697.91    610.54 o 
  10  14   0       13.29       91.75    103.75 o 
  11  14   0        0.01       39.74     24.87 o 
  12  14   0       26.62       31.87     31.00 o 
  13  14   0        1.53       -0.85     11.76 o 
  14  14   0        0.13        0.71      8.43 o 
   1  15   0      799.48      915.83     26.16 o 
   2  15   0     1249.69     1410.58     46.03 o 
   3  15   0       38.54       45.68     13.72 o 
   4  15   0        0.68       10.49     12.97 o 
   5  15   0       72.95       98.52     24.61 o 
   6  15   0      500.36      604.88     57.32 o 
   7  15   0      235.41      294.69     43.73 o 
   8  15   0       21.48       37.41     18.10 o 
   9  15   0       12.02        1.00     12.36 o 
  10  15   0       40.50        6.47     13.23 o 
  11  15   0        6.37        4.35     11.06 o 
  12  15   0       60.57       11.82     14.12 o 
  13  15   0        5.06        7.85     15.24 o 
  14  15   0        0.80        9.79      8.26 o 
   0  16   0     5507.09     5354.13    183.16 o 
   1  16   0      167.71      158.84     18.61 o 
   2  16   0       42.62       48.95     12.33 o 
   3  16   0       36.78       32.38     12.55 o 
   4  16   0      272.33      343.85     29.31 o 
   5  16   0      155.56      143.56     22.37 o 
   6  16   0        4.14       14.82     18.02 o 
   7  16   0       77.66       68.96     29.26 o 
   8  16   0      643.63      907.61     42.17 o 
   9  16   0       45.56        4.17     12.37 o 
  10  16   0        1.85        9.07     12.17 o 
  11  16   0        5.15        4.37     10.86 o 
  12  16   0       21.88       39.37     50.49 o 
  13  16   0        0.15       -9.01     14.50 o 
  14  16   0        2.44        9.68      9.86 o 
   1  17   0      310.29      327.64     25.33 o 
   2  17   0     1905.21     2085.17    115.86 o 
   3  17   0      320.21      321.90     26.71 o 
   4  17   0       57.64       49.33     15.60 o 
   5  17   0      420.46      554.87     40.17 o 
   6  17   0      946.39     1122.30     60.32 o 
   7  17   0      110.99      140.04     21.77 o 
   8  17   0      348.41      460.73     30.90 o 
   9  17   0       77.00       44.42     58.95 o 
  10  17   0        2.63       -2.75     24.62 o 
  11  17   0       65.20       -8.26     20.48 o 
  12  17   0        0.16       -0.39      9.02 o 
  13  17   0        4.02        0.85     13.38 o 
   0  18   0      711.09      714.60     44.64 o 
   1  18   0       17.27       25.03     10.29 o 
   2  18   0      234.23      228.03     46.39 o 
   3  18   0     1531.85     1674.72    112.08 o 
   4  18   0     1529.95     1682.30     63.64 o 
   5  18   0     1371.03     1575.41     65.90 o 
   6  18   0      482.46      570.40     43.88 o 
   7  18   0       21.78       28.36     14.73 o 
   8  18   0      503.52      526.73     28.12 o 
   9  18   0       46.61       31.40     40.89 o 
  10  18   0        0.54        1.41     12.48 o 
  11  18   0      117.59       -0.50     12.93 o 
  12  18   0       12.68       13.21     17.51 o 
  13  18   0        1.16       17.51     14.92 o 
   1  19   0      140.46      154.78     16.83 o 
   2  19   0      145.80      184.03     40.29 o 
   3  19   0      867.73      913.09     84.90 o 
   4  19   0       28.84       12.02     26.09 o 
   5  19   0      615.04      800.73     83.72 o 
   6  19   0       17.12        4.94      8.56 o 
   7  19   0        2.35        7.89      8.59 o 
   8  19   0        5.93        0.96     10.18 o 
   9  19   0       27.69       54.38     32.38 o 
  10  19   0      106.38       -0.91     13.42 o 
  12  19   0       41.01       33.62     17.56 o 
  13  19   0       18.97        6.78     12.82 o 
   0  20   0     4250.10     4137.20    115.70 o 
   1  20   0       11.81       32.84     14.72 o 
   2  20   0       26.81       52.01     30.47 o 
   3  20   0      794.36      786.65     80.57 o 
   4  20   0     2413.49     2536.84    143.99 o 
   5  20   0        9.86       -6.30     28.21 o 
   6  20   0       72.78       44.54     28.40 o 
   7  20   0      154.26      159.32     25.04 o 
   8  20   0      767.61      884.12     52.36 o 
   9  20   0        7.86        4.74     15.58 o 
  11  20   0       57.01        0.58     11.64 o 
  12  20   0       85.48        3.74      8.34 o 
  13  20   0        1.90       12.39     11.02 o 
   1  21   0     2177.54     2209.95     71.32 o 
   2  21   0      332.48      317.18     37.86 o 
   3  21   0      513.56      500.61     68.25 o 
   4  21   0        1.57      -14.53     24.97 o 
   5  21   0        6.14       10.76     10.79 o 
   6  21   0       28.47       32.71     14.14 o 
   7  21   0      404.88      440.37     37.77 o 
   8  21   0        7.79        9.39     10.44 o 
   9  21   0      124.15       -0.80     14.69 o 
  10  21   0       32.22       -2.10     13.94 o 
  11  21   0       18.40       -0.42     11.45 o 
  12  21   0        0.50       -1.28      7.34 o 
  13  21   0        0.09        3.79      6.73 o 
   0  22   0     3882.64     4202.72    116.97 o 
   1  22   0     2060.00     2282.29     74.60 o 
   2  22   0        4.89       11.26     23.49 o 
   3  22   0       99.39       70.22     35.33 o 
   4  22   0      627.41      671.29     38.36 o 
   5  22   0      184.12      188.54     23.17 o 
   6  22   0        7.12       -3.12      9.10 o 
   7  22   0      448.75      310.98    245.99 o 
   8  22   0      363.05      263.69    224.76 o 
   9  22   0       29.45        0.49     13.43 o 
  10  22   0       21.52        2.00     13.21 o 
  12  22   0       10.94        9.40     13.02 o 
   1  23   0      192.89      245.08     32.76 o 
   2  23   0      355.89      354.65     40.55 o 
   3  23   0      511.69      570.22     51.63 o 
   4  23   0       62.47       71.22     15.38 o 
   5  23   0      205.11      189.22     22.83 o 
   6  23   0        0.06        6.80     10.70 o 
   7  23   0      774.70      466.28    398.55 o 
   8  23   0        8.74       14.75     14.71 o 
  11  23   0        3.98       -1.68     10.31 o 
  12  23   0        7.10        9.98      9.72 o 
   0  24   0       65.38      121.46     36.19 o 
   1  24   0      203.81      206.36     30.70 o 
   2  24   0       72.02       77.17     14.65 o 
   3  24   0       22.42       12.82      8.68 o 
   4  24   0     2387.43     2622.18     96.15 o 
   5  24   0       74.00      105.81     19.58 o 
   6  24   0      129.63      158.45     24.39 o 
   7  24   0      103.49       61.28     60.88 o 
   8  24   0       54.79       36.26     36.16 o 
   9  24   0        3.75       -0.54     13.41 o 
  10  24   0        2.39       -0.22     11.56 o 
  11  24   0        5.80       -0.51      9.32 o 
  12  24   0       23.46        2.02      5.56 o 
   1  25   0        4.06        6.93     11.45 o 
   2  25   0     1005.72     1116.92     44.28 o 
   3  25   0       14.97        8.61     11.62 o 
   4  25   0       55.26       43.46     19.17 o 
   5  25   0        3.63        9.37     15.69 o 
   6  25   0        0.48        2.84     10.08 o 
   7  25   0       11.74        9.36     13.13 o 
   8  25   0        3.54        6.41      9.76 o 
   9  25   0        1.30        1.05     12.95 o 
  10  25   0       59.05      121.88     17.81 o 
  11  25   0        0.24        5.40     11.38 o 
  12  25   0        0.84       -0.85      8.29 o 
   0  26   0       63.81       80.10     17.43 o 
   1  26   0       26.36       28.62     23.78 o 
   2  26   0       42.01       26.09     13.16 o 
   3  26   0        5.27       -2.11     15.69 o 
   4  26   0       39.36       34.53     15.66 o 
   5  26   0      450.12      276.46    247.72 o 
   6  26   0        2.29        0.66     10.28 o 
   7  26   0       67.59       40.34     39.00 o 
   8  26   0       16.64        0.94      9.80 o 
  10  26   0        0.76        8.60      7.87 o 
  11  26   0       21.42       -1.00      6.68 o 
   1  27   0     1713.65     1815.76     63.94 o 
   2  27   0       45.73       15.71     17.42 o 
   3  27   0       10.98        8.11      9.24 o 
   4  27   0       42.73       33.82     18.20 o 
   5  27   0      299.30      179.76    169.50 o 
   6  27   0       22.44       16.86     19.43 o 
   7  27   0        2.51       -0.77     10.29 o 
   8  27   0        4.87        0.73     14.01 o 
   9  27   0       40.38        0.69     12.06 o 
  10  27   0       15.36       10.34      9.97 o 
  11  27   0        5.12        3.94      9.30 o 
   0  28   0     2226.95     2259.07     80.00 o 
   1  28   0       12.52       29.38     10.49 o 
   2  28   0      164.48      170.22     26.27 o 
   3  28   0        6.41        6.98      9.95 o 
   4  28   0      862.78      537.24    464.47 o 
   5  28   0      172.86      188.27     28.63 o 
   6  28   0       48.03       41.29     18.80 o 
   7  28   0        0.25       -0.22     15.62 o 
   8  28   0       81.10       37.56     39.00 o 
   9  28   0        0.03        2.88     12.23 o 
  10  28   0        6.30        9.14      9.22 o 
  11  28   0       13.76        2.40      6.88 o 
   1  29   0      325.82      357.61     24.11 o 
   2  29   0        2.77        3.79      7.73 o 
   3  29   0       95.22      111.73     23.24 o 
   4  29   0        3.91        5.61      9.81 o 
   5  29   0        0.66        3.84     10.14 o 
   6  29   0       70.60       38.82     34.64 o 
   7  29   0      155.19      108.62     87.27 o 
   8  29   0        9.39        2.22     13.35 o 
  10  29   0       14.63       19.09      8.65 o 
   0  30   0      645.92      716.69     46.73 o 
   1  30   0      355.28      401.49     25.33 o 
   2  30   0        1.46       31.90     11.86 o 
   3  30   0      167.69      196.51     18.37 o 
   4  30   0       57.16       57.29     19.67 o 
   5  30   0       22.62       10.84     10.38 o 
   6  30   0       15.58       11.90     10.82 o 
   7  30   0      263.41      174.25    147.57 o 
   9  30   0        0.98       -0.11     10.61 o 
  10  30   0       29.67        7.21     10.15 o 
   1  31   0      846.66      903.13     36.34 o 
   2  31   0       93.23      111.45     15.27 o 
   3  31   0      303.12      298.56     21.25 o 
   4  31   0        0.12        8.46     15.36 o 
   5  31   0        4.72       10.17     15.70 o 
   6  31   0        0.06        3.99     14.70 o 
   7  31   0      127.10      191.56     25.58 o 
   8  31   0        5.15       -0.50     11.75 o 
   9  31   0       21.50       26.00     23.66 o 
   0  32   0       68.89       58.34     18.04 o 
   1  32   0       76.71       96.46     14.85 o 
   2  32   0       24.74       35.00     10.81 o 
   3  32   0      205.65      207.81     29.22 o 
   4  32   0     1224.27     1492.68     67.59 o 
   5  32   0        0.76        0.19     10.17 o 
   6  32   0       82.13       65.83     53.00 o 
   7  32   0       16.25        9.97     11.70 o 
   8  32   0        4.88       -0.48     11.54 o 
   9  32   0       16.53       21.92      9.14 o 
   1  33   0      104.24      105.53     14.30 o 
   2  33   0      129.58      142.42     15.80 o 
   3  33   0       25.53       41.65     16.79 o 
   4  33   0        2.41        6.97      9.93 o 
   5  33   0       10.73       12.75     15.23 o 
   6  33   0       13.97       12.06      9.92 o 
   8  33   0        3.75       -2.07     10.28 o 
   9  33   0        4.12       -1.80      7.09 o 
   0  34   0      125.73      165.18     23.31 o 
   1  34   0       74.92       85.11     13.81 o 
   2  34   0       20.46       29.33      9.90 o 
   3  34   0       24.55       25.02     15.93 o 
   4  34   0      226.49      291.72     30.28 o 
   5  34   0        0.14       -7.02     14.13 o 
   6  34   0        7.50        7.59     12.34 o 
   1  35   0      151.71      182.10     16.10 o 
   2  35   0        0.06        1.64      8.16 o 
   3  35   0        1.83        9.52     13.95 o 
   4  35   0       16.59        4.72      8.65 o 
   5  35   0       26.23       25.46     14.77 o 
   6  35   0       11.87       17.66     12.17 o 
   7  35   0       41.68        2.59     11.04 o 
   8  35   0       18.54       -0.35      7.50 o 
   0  36   0        5.37        3.12     11.15 o 
   1  36   0        0.13        7.33      8.03 o 
   2  36   0        0.44       12.38      7.72 o 
   3  36   0        3.28        9.42     11.96 o 
   4  36   0       20.41        8.14      8.80 o 
   5  36   0       12.84       27.58     13.41 o 
   1  37   0        0.21       -2.69      7.33 o 
   2  37   0        2.25        1.74     11.26 o 
   3  37   0       17.39       26.60     13.13 o 
   4  37   0       11.28        4.45      7.17 o 
   5  37   0       10.36       21.73     11.08 o 
   6  37   0       35.55       -2.07      9.93 o 
   0  38   0       50.74       52.48     12.32 o 
   1  38   0       91.10      102.60     10.67 o 
   2  38   0        4.08        5.08     10.44 o 
   3  38   0        1.70      -10.20     10.20 o 
   4  38   0        4.79        4.81      9.61 o 
   1  39   0       65.24       67.72     12.69 o 
   2  39   0       30.36       23.02      9.48 o 
   3  39   0        1.57        1.90      8.36 o 
   2  40   0       14.01       18.85      7.93 o 
 -15   1   1        1.30        1.72      4.33 o 
 -14   1   1       12.41       32.77     13.14 o 
 -13   1   1       39.63       88.46     35.10 o 
 -12   1   1        0.26       12.41     10.98 o 
 -11   1   1       72.37        9.72     11.27 o 
 -10   1   1       22.79       13.10      7.73 o 
  -9   1   1      278.03      297.92     32.59 o 
  -8   1   1       58.27       92.31     20.01 o 
  -7   1   1       62.28       52.41     15.22 o 
  -6   1   1      839.56      860.98     41.24 o 
  -5   1   1     2942.01     2865.34     66.93 o 
  -4   1   1      273.78      284.71     21.14 o 
  -3   1   1     2113.92     2059.66     46.52 o 
  -2   1   1    11489.44    10700.67     92.59 o 
  -1   1   1       28.20       22.07      8.61 o 
   0   1   1      396.07      544.95     13.79 o 
   1   1   1       41.00       40.10      9.55 o 
   2   1   1      965.33      653.99     25.17 o 
   3   1   1      384.70      406.56     22.21 o 
   4   1   1      228.16      210.47     17.73 o 
   5   1   1      303.99      348.01     24.33 o 
   6   1   1      446.59      593.20     33.70 o 
   7   1   1      686.28      861.52     43.63 o 
   8   1   1        0.53       19.77     12.92 o 
   9   1   1       14.95       17.02     12.96 o 
  10   1   1        0.85       16.30      8.73 o 
  11   1   1       58.45       17.28     11.63 o 
  12   1   1       49.73       18.55     10.34 o 
  13   1   1       21.35       57.81     22.22 o 
  14   1   1        0.01        2.93     14.10 o 
  15   1   1        0.03        5.33      9.56 o 
 -15   2   1        9.07       16.42      6.93 o 
 -14   2   1        1.60       36.06     15.79 o 
 -13   2   1       55.71       24.29     14.34 o 
 -12   2   1       35.35       30.67     14.45 o 
 -11   2   1       54.79       79.53     40.04 o 
 -10   2   1       15.15       27.24      8.72 o 
  -9   2   1       58.71       55.88     17.47 o 
  -8   2   1       36.24       25.87     13.77 o 
  -7   2   1        0.57        4.44     11.23 o 
  -6   2   1     1422.80     1336.71     51.10 o 
  -5   2   1      291.81      300.43     24.35 o 
  -4   2   1     9346.04     9149.55    108.68 o 
  -3   2   1     4703.87     4621.36     69.47 o 
  -2   2   1     5055.45     4235.84    106.46 o 
  -1   2   1     5745.12     4988.27     45.66 o 
   0   2   1       40.87       39.96      8.24 o 
   1   2   1    54746.23    50873.50    266.63 o 
   2   2   1     1668.53     1523.05     36.47 o 
   3   2   1     4785.74     4588.80     68.13 o 
   4   2   1      297.80      339.83     21.72 o 
   5   2   1      125.98      253.54     21.57 o 
   6   2   1      269.19      418.55     29.16 o 
   7   2   1      791.74     1066.87     48.56 o 
   8   2   1      365.94      347.05     31.85 o 
   9   2   1       65.15       91.73     20.57 o 
  10   2   1       48.21       37.74     24.50 o 
  11   2   1       35.48       10.63     13.81 o 
  12   2   1       48.39      124.85     15.50 o 
  13   2   1       57.27       91.62     16.13 o 
  14   2   1        2.12        9.86     12.58 o 
  15   2   1        0.52        6.88      9.10 o 
 -15   3   1        0.83       15.17      5.92 o 
 -14   3   1       11.50       29.67     12.67 o 
 -12   3   1       17.74      280.20    125.94 o 
 -11   3   1        6.34       80.15     12.18 o 
 -10   3   1       42.34       17.39     10.00 o 
  -9   3   1      628.78      687.43     47.94 o 
  -8   3   1      392.24      371.57     33.88 o 
  -7   3   1        5.71        9.09     12.36 o 
  -6   3   1     1144.68     1038.00     45.47 o 
  -5   3   1     1416.77     1486.70     49.78 o 
  -4   3   1        9.07       20.78     11.90 o 
  -3   3   1     7678.57     7942.18     91.53 o 
  -2   3   1     2735.45     2636.43     63.93 o 
  -1   3   1     2090.59     1991.80     29.17 o 
   0   3   1     6974.13     6488.73     40.19 o 
   1   3   1      594.52      372.30    147.10 o 
   2   3   1     5494.19     5877.79     86.21 o 
   3   3   1     4278.69     4465.99     65.44 o 
   4   3   1       39.31       48.66     11.56 o 
   5   3   1      110.07      108.13     16.19 o 
   6   3   1       33.54       30.15     13.85 o 
   7   3   1      527.35      616.24     37.75 o 
   8   3   1       41.28       37.25     15.37 o 
   9   3   1       81.46       92.48     19.60 o 
  10   3   1      702.67      427.61    223.68 o 
  11   3   1       14.87       19.75     10.71 o 
  12   3   1       88.45       37.10     11.42 o 
  14   3   1       11.40       19.97     13.88 o 
  15   3   1        5.08       11.45      9.21 o 
 -15   4   1       10.59        8.01      6.79 o 
 -14   4   1       84.38       81.57     18.30 o 
 -13   4   1       35.84       27.92     11.17 o 
 -11   4   1       28.72       21.57      9.74 o 
 -10   4   1      542.99      432.84    161.64 o 
  -9   4   1      423.73      554.34     43.95 o 
  -8   4   1       23.28       27.34     14.96 o 
  -7   4   1      174.71      280.48     35.45 o 
  -6   4   1       67.03       58.15     15.65 o 
  -5   4   1     1175.07     1127.10     44.47 o 
  -4   4   1     1743.95     1729.44     49.37 o 
  -3   4   1     3480.87     3489.49    154.39 o 
  -2   4   1    10869.87     9977.14    124.93 o 
  -1   4   1     1345.65      882.15     19.89 o 
   0   4   1     7136.67     6883.56     47.37 o 
   1   4   1     7670.29     8161.00    154.41 o 
   2   4   1        0.42        2.71      9.76 o 
   3   4   1     1184.91     1355.54     36.10 o 
   4   4   1     1002.92     1140.97     37.49 o 
   5   4   1     2654.76     2755.69     84.00 o 
   6   4   1      903.08     1086.93     45.34 o 
   7   4   1       26.30       27.66     13.95 o 
   8   4   1     2391.03     2781.36     84.26 o 
   9   4   1       48.61       44.08     20.15 o 
  10   4   1        6.93       22.73     21.42 o 
  11   4   1       15.32        4.59      9.68 o 
  12   4   1       59.18       33.98     21.28 o 
  13   4   1       77.73      111.17     16.60 o 
  14   4   1       12.09        9.62      9.67 o 
  15   4   1        3.60       22.82      9.70 o 
 -15   5   1        0.07       -2.49      7.88 o 
 -14   5   1        6.96       39.78     21.45 o 
 -13   5   1        0.29      171.31     67.17 o 
 -11   5   1       20.88       55.64     13.82 o 
 -10   5   1      374.34      497.43     44.70 o 
  -9   5   1      302.31      393.87     37.25 o 
  -8   5   1     1720.37     1981.67     75.70 o 
  -7   5   1       29.46       47.51     16.03 o 
  -6   5   1     4663.58     4859.37    111.44 o 
  -5   5   1       51.60       66.07     15.48 o 
  -4   5   1      120.63      141.04     17.01 o 
  -3   5   1      136.93      129.92     14.95 o 
  -2   5   1     1914.53     1599.03     52.03 o 
  -1   5   1    16200.03    14958.76     79.00 o 
   0   5   1     7365.58     7014.94     51.12 o 
   1   5   1      323.04      158.96     15.83 o 
   2   5   1     9839.24    10890.29     99.48 o 
   3   5   1       70.50       94.65     12.19 o 
   4   5   1        1.17       24.96     10.46 o 
   5   5   1     1629.70     2003.86     54.39 o 
   6   5   1      484.48      377.71     28.07 o 
   7   5   1      108.73       89.52     17.12 o 
   8   5   1      148.91      152.66     22.88 o 
   9   5   1      185.90      233.92     28.03 o 
  11   5   1        1.61       13.69     10.63 o 
  12   5   1        9.09      161.51     87.85 o 
  14   5   1        3.72       26.32     10.25 o 
  15   5   1        9.19       16.11      9.10 o 
 -15   6   1        4.46       14.19      8.40 o 
 -14   6   1       22.32       38.28     11.26 o 
 -13   6   1      103.65       36.39     18.08 o 
 -12   6   1      341.16       95.58     32.66 o 
 -11   6   1       58.11       71.80     54.98 o 
 -10   6   1       53.28      304.94     91.61 o 
  -9   6   1       20.29       52.11     21.56 o 
  -8   6   1      277.84      302.46     31.94 o 
  -7   6   1     1439.75     1587.18     63.59 o 
  -6   6   1       22.52       67.76     17.22 o 
  -5   6   1       83.05       58.76     15.19 o 
  -4   6   1       17.28       27.37     12.05 o 
  -3   6   1      122.05      113.77     21.71 o 
  -2   6   1      423.55      337.02     26.10 o 
  -1   6   1     5336.25     5218.59     46.90 o 
   0   6   1     1150.17      994.87     20.49 o 
   1   6   1     1401.28     1096.17     25.88 o 
   2   6   1     1833.84     1607.91     64.15 o 
   3   6   1      388.31      376.45     29.56 o 
   4   6   1     1358.23     1270.23     42.96 o 
   5   6   1     4854.54     4961.55     84.78 o 
   6   6   1        2.55        4.66     10.74 o 
   7   6   1       56.33       41.46     14.42 o 
   8   6   1      573.90      656.14     42.00 o 
   9   6   1        0.47        8.37     13.67 o 
  11   6   1       52.77       24.04     17.84 o 
  12   6   1      112.84        5.14     13.18 o 
  13   6   1       74.09      137.57     19.03 o 
  14   6   1       11.58       23.81     10.01 o 
  15   6   1        0.03        7.12     16.58 o 
 -15   7   1        0.76       12.99      8.37 o 
 -14   7   1        6.97       17.83     11.79 o 
 -13   7   1       21.19      120.70     17.60 o 
 -12   7   1       20.06      446.41    328.32 o 
 -11   7   1       53.01       92.47     76.82 o 
 -10   7   1       70.67       53.82     19.32 o 
  -9   7   1       71.98       87.73     29.43 o 
  -8   7   1      258.71      298.79     31.62 o 
  -7   7   1      698.75      637.97     41.55 o 
  -6   7   1     2753.51     2682.11     93.43 o 
  -5   7   1      181.12      177.58     20.54 o 
  -4   7   1     2190.95     2062.72     80.33 o 
  -3   7   1       71.05       53.52     17.18 o 
  -2   7   1    35260.57    33857.91    243.81 o 
  -1   7   1     1923.74     1711.77     27.15 o 
   0   7   1        2.76        5.08      5.44 o 
   1   7   1     3712.34     3531.26     81.33 o 
   2   7   1     8350.64     9804.06    161.70 o 
   3   7   1     2295.23     2474.07     45.19 o 
   4   7   1      179.42      229.86     18.43 o 
   5   7   1      954.96     1072.82     40.34 o 
   6   7   1     3304.42     3549.87     80.08 o 
   7   7   1     1074.33     1200.14     51.62 o 
   8   7   1        3.79       16.98     12.71 o 
   9   7   1      185.25       16.88     19.94 o 
  10   7   1       16.25        4.47     14.07 o 
  11   7   1       66.16       31.91     15.84 o 
  12   7   1        1.90       96.32     66.20 o 
  13   7   1       62.32      183.57     22.67 o 
  14   7   1        6.73       16.49      9.37 o 
  15   7   1        0.24       -1.27      7.79 o 
 -15   8   1        0.95       -5.47      7.00 o 
 -14   8   1        3.48        5.27     12.17 o 
 -13   8   1       58.23       78.80     13.05 o 
 -12   8   1        3.16       33.14     22.99 o 
 -11   8   1        3.43       18.87     12.50 o 
 -10   8   1       20.09       55.62     49.76 o 
  -9   8   1      247.60      135.44     28.46 o 
  -8   8   1     1339.77     1389.19     96.90 o 
  -7   8   1        7.02        5.70     14.59 o 
  -6   8   1      238.26      286.66     35.84 o 
  -5   8   1     1302.67     1210.26     70.66 o 
  -4   8   1      711.43      512.78     42.88 o 
  -3   8   1     4103.77     3239.38     92.13 o 
  -2   8   1      433.49      442.10     20.67 o 
  -1   8   1      807.46      871.61     19.71 o 
   0   8   1      352.82      293.87     12.30 o 
   1   8   1     1200.50     1194.16     23.73 o 
   2   8   1      317.22      271.57     11.71 o 
   3   8   1       24.23       21.34      7.51 o 
   4   8   1     1224.21     1418.13     40.45 o 
   5   8   1      794.89      928.54     37.15 o 
   6   8   1      125.37      129.18     17.94 o 
   7   8   1       43.17       81.09     16.79 o 
   8   8   1      242.64      260.64     43.80 o 
   9   8   1      457.95      107.47     40.95 o 
  10   8   1        0.18        9.36     14.55 o 
  11   8   1        6.37       41.35     49.66 o 
  12   8   1       18.53        4.21     13.31 o 
  13   8   1       26.61      109.24     25.40 o 
  14   8   1        0.27        7.90      9.23 o 
  15   8   1        0.14      -10.62     10.62 o 
 -15   9   1        7.78       13.76      7.58 o 
 -14   9   1        0.10       12.21      8.31 o 
 -13   9   1       21.19       16.49     12.34 o 
 -12   9   1        1.78       29.41     14.97 o 
 -11   9   1        7.37       36.45     20.69 o 
 -10   9   1       87.97       15.64     18.70 o 
  -9   9   1       61.83       17.98     16.84 o 
  -8   9   1       23.79       54.00     29.01 o 
  -7   9   1       70.03       81.05     28.50 o 
  -6   9   1      235.00      185.64     34.34 o 
  -5   9   1     4706.58     4167.87    130.40 o 
  -4   9   1      308.73      288.09     34.36 o 
  -3   9   1       47.32       38.11     16.02 o 
  -2   9   1      220.04      223.88     12.77 o 
  -1   9   1      335.72      297.83     10.57 o 
   0   9   1      418.75      446.71     14.75 o 
   1   9   1     1460.48     1652.86     30.80 o 
   2   9   1     1173.03     1298.88     63.40 o 
   3   9   1     2920.52     3447.69     50.00 o 
   4   9   1      799.34      827.74     30.75 o 
   5   9   1      708.59      847.72     35.54 o 
   6   9   1       75.67       63.58     13.57 o 
   7   9   1       16.13       17.67     22.04 o 
   8   9   1       92.87       48.23     26.00 o 
   9   9   1       74.55       66.85     24.80 o 
  10   9   1       27.41      165.70     31.94 o 
  11   9   1        2.78       14.68     21.74 o 
  12   9   1        2.93       14.86     17.70 o 
  13   9   1        1.42       27.66     11.61 o 
  14   9   1        0.52        0.82      8.78 o 
 -15  10   1        2.84        8.65      6.63 o 
 -14  10   1       16.94       11.78      8.30 o 
 -13  10   1        2.22       26.24     11.95 o 
 -12  10   1       55.63       72.41     43.30 o 
 -11  10   1       36.92       24.68     11.31 o 
 -10  10   1      118.90      100.17     90.27 o 
  -9  10   1      100.91       86.32     21.18 o 
  -8  10   1      128.07      155.92     37.59 o 
  -7  10   1      428.84      543.75     58.52 o 
  -6  10   1       19.30       21.80     18.27 o 
  -5  10   1      220.33      252.69     36.31 o 
  -4  10   1      408.63      405.49     39.39 o 
  -3  10   1     4743.74     4788.63    114.50 o 
  -2  10   1      816.89      958.83     22.49 o 
  -1  10   1      365.40      471.31     12.89 o 
   0  10   1     1248.84     1123.61     42.19 o 
   1  10   1      681.53      573.97     20.32 o 
   2  10   1     1231.84     1269.26     45.26 o 
   3  10   1     1292.68     1490.09     73.45 o 
   4  10   1      569.75      760.81     55.75 o 
   5  10   1     1851.09     1749.88     87.85 o 
   6  10   1       67.64       77.46     26.84 o 
   7  10   1     1367.30     1438.09     93.42 o 
   8  10   1      140.63      157.85     36.93 o 
   9  10   1      318.73      314.85    182.86 o 
  10  10   1        1.62       -0.46     20.92 o 
  11  10   1        0.85       12.38     20.32 o 
  12  10   1        0.08       17.36     13.68 o 
  13  10   1        3.81       13.41     13.08 o 
  14  10   1        4.09       -1.05      8.59 o 
 -14  11   1        0.81       19.70     20.19 o 
 -13  11   1        8.94       21.41      9.78 o 
 -12  11   1       52.80       12.25     11.63 o 
 -11  11   1       45.22       10.37     12.19 o 
 -10  11   1        9.49      122.26    110.15 o 
  -9  11   1      411.95      310.65    228.96 o 
  -8  11   1      618.36      647.42     68.29 o 
  -7  11   1      167.15      179.66     36.40 o 
  -6  11   1      690.96      588.26     56.99 o 
  -5  11   1       12.95       37.49     20.88 o 
  -4  11   1       87.54       93.06     22.38 o 
  -3  11   1      181.67      190.38     25.95 o 
  -2  11   1        1.15       18.22      6.35 o 
  -1  11   1      238.16      218.71      8.75 o 
   0  11   1      485.33      510.34     25.30 o 
   1  11   1      124.95      193.37     12.65 o 
   2  11   1     1597.79     1602.24     51.66 o 
   3  11   1      254.02      262.21     34.66 o 
   4  11   1      720.49      879.63     59.37 o 
   5  11   1       23.09       49.81     23.29 o 
   6  11   1      135.38      222.00     38.24 o 
   7  11   1      607.27      635.88     63.72 o 
   8  11   1      135.18      178.60     40.29 o 
   9  11   1      130.47      180.48     28.31 o 
  10  11   1      188.28       15.05     25.19 o 
  11  11   1       47.01       -2.97     20.05 o 
  12  11   1       28.49        4.68     12.69 o 
  13  11   1        8.11       26.35     13.06 o 
  14  11   1        4.23        6.14      8.38 o 
 -14  12   1        9.14       45.38     20.96 o 
 -13  12   1        9.50        2.27      9.04 o 
 -12  12   1       44.57        0.31     10.21 o 
 -11  12   1       32.19        1.59     10.99 o 
  -9  12   1      238.03      102.05    124.75 o 
  -8  12   1      160.68      176.64     39.06 o 
  -7  12   1        0.21       26.23     22.82 o 
  -6  12   1     2475.90     2747.90    117.83 o 
  -5  12   1     1590.85     1838.02     88.12 o 
  -4  12   1     1883.87     2087.64     84.94 o 
  -3  12   1      586.12      695.56     29.42 o 
  -2  12   1     4923.38     5037.78     56.65 o 
  -1  12   1      761.14      891.31     15.37 o 
   0  12   1      569.18      657.18     29.76 o 
   1  12   1        7.94       26.88      8.20 o 
   2  12   1      946.48      979.94     41.77 o 
   3  12   1      194.17      265.50     33.94 o 
   4  12   1     2130.50     2075.67     90.06 o 
   5  12   1      258.17      315.25     41.17 o 
   6  12   1     1285.46     1575.17     92.58 o 
   7  12   1       30.20       24.64     23.66 o 
   8  12   1     1319.89      999.67    707.18 o 
   9  12   1       60.77       91.18     16.84 o 
  10  12   1        7.60      199.09     42.72 o 
  11  12   1        1.61       63.72     27.54 o 
  12  12   1        0.02       22.02     14.12 o 
  13  12   1       20.40       37.21     13.80 o 
  14  12   1        2.78       14.05      9.50 o 
 -14  13   1       20.79       14.84      8.15 o 
 -13  13   1        2.09       17.49     12.03 o 
 -12  13   1        2.40       89.33     16.14 o 
 -11  13   1        4.05       24.50     13.55 o 
 -10  13   1        4.58      169.17    161.08 o 
  -9  13   1      163.15      305.46     56.42 o 
  -8  13   1      520.70      600.73     65.77 o 
  -7  13   1       21.88       27.84     21.19 o 
  -6  13   1     2641.21     3070.19    122.48 o 
  -5  13   1       73.97       77.41     23.67 o 
  -4  13   1      558.97      618.70     47.36 o 
  -3  13   1        9.19        7.13      6.80 o 
  -2  13   1      796.87      787.77     24.97 o 
  -1  13   1      291.83      264.59     13.90 o 
   0  13   1      620.29      588.05     23.70 o 
   1  13   1      591.93      622.90     22.27 o 
   2  13   1     7580.88     8239.46    121.32 o 
   3  13   1       73.72       85.32     18.15 o 
   4  13   1       82.90       72.78     22.45 o 
   5  13   1       37.42       57.85     22.06 o 
   6  13   1       70.23      124.99     31.04 o 
   7  13   1      808.40      890.97     75.86 o 
   8  13   1       53.70       24.91     24.98 o 
   9  13   1      161.27       95.33     37.93 o 
  10  13   1      176.38       14.04     26.31 o 
  11  13   1       12.65        2.51     21.65 o 
  12  13   1       23.67       11.02     13.81 o 
  13  13   1       20.10       41.58     14.03 o 
  14  13   1        1.65        5.24      8.96 o 
 -14  14   1        4.23        6.38     10.84 o 
 -13  14   1       39.53       23.31     21.10 o 
 -12  14   1       38.56        1.81     10.64 o 
 -11  14   1       56.46       21.88     24.33 o 
 -10  14   1       85.23        1.74     11.70 o 
  -9  14   1       99.93       57.67     72.08 o 
  -8  14   1       32.60        7.21     12.49 o 
  -7  14   1      827.81      938.75     74.43 o 
  -6  14   1       25.17       12.59     19.94 o 
  -5  14   1     1614.57     1646.39     83.38 o 
  -4  14   1        1.63        7.76     14.00 o 
  -3  14   1       45.14       40.94     13.26 o 
  -2  14   1      472.79      609.27     30.42 o 
  -1  14   1     1299.20     1168.33     42.71 o 
   0  14   1      716.81      829.37     28.48 o 
   1  14   1     1512.87     1727.80     34.57 o 
   2  14   1      778.29      765.54     38.99 o 
   3  14   1     1551.40     1793.23     61.48 o 
   4  14   1      462.63      484.25     34.65 o 
   5  14   1     1292.68     1630.09     87.36 o 
   6  14   1      419.76      465.81     53.59 o 
   7  14   1       99.54      110.81     30.96 o 
   8  14   1      858.87      563.60    425.15 o 
   9  14   1        5.81       92.53    140.04 o 
  11  14   1        9.48       19.73     23.93 o 
  12  14   1       41.44       16.50     22.33 o 
  13  14   1       38.60       45.59     14.33 o 
  14  14   1        3.36       16.90      8.83 o 
 -14  15   1        6.33        0.78      5.80 o 
 -13  15   1        0.28       55.08     36.48 o 
 -12  15   1       42.96       41.63     15.70 o 
 -11  15   1       47.64        5.57     10.74 o 
 -10  15   1       20.30       25.50     30.64 o 
  -9  15   1      107.27      170.80     29.99 o 
  -8  15   1       11.93       14.01     10.59 o 
  -7  15   1      496.96      532.09     56.88 o 
  -6  15   1      277.51      287.28     39.23 o 
  -5  15   1      289.53      427.54     42.82 o 
  -4  15   1      297.80      280.02     26.86 o 
  -3  15   1      287.22      329.64     26.49 o 
  -2  15   1     7109.64     6897.94    201.41 o 
  -1  15   1     5210.11     5102.66    116.45 o 
   0  15   1       48.64       46.38     10.26 o 
   1  15   1     2547.27     2749.82     63.43 o 
   2  15   1     4078.01     4434.93     91.43 o 
   3  15   1      691.38      770.89     54.76 o 
   4  15   1       45.49       53.46     16.46 o 
   5  15   1      980.52      935.86     67.69 o 
   6  15   1     1724.72     1886.84    101.88 o 
   7  15   1     1056.08     1210.72     88.02 o 
   8  15   1       28.52       12.69     21.78 o 
   9  15   1        1.46        2.27     13.50 o 
  10  15   1        9.01       66.27     95.35 o 
  11  15   1        6.50       10.41     23.68 o 
  12  15   1        2.12       23.37     20.84 o 
  13  15   1       17.91       26.24     17.71 o 
  14  15   1        9.08       10.71      7.92 o 
 -14  16   1        0.25        1.31      5.82 o 
 -13  16   1       55.37       55.89     50.72 o 
 -12  16   1       56.07        0.61      9.75 o 
 -11  16   1        2.48       12.33     13.01 o 
 -10  16   1        2.96       21.31     22.11 o 
  -9  16   1      230.61       23.76     31.58 o 
  -7  16   1      151.27      159.97     18.89 o 
  -6  16   1       49.83       48.61     21.77 o 
  -5  16   1      191.45      170.96     23.09 o 
  -4  16   1      515.62      514.95     42.78 o 
  -3  16   1      548.19      499.63     61.08 o 
  -2  16   1       42.26       57.64     30.50 o 
  -1  16   1       91.42      107.78     17.21 o 
   0  16   1        3.01       15.28      7.50 o 
   1  16   1     1959.75     2120.61     57.96 o 
   2  16   1      465.18      435.96     31.21 o 
   3  16   1        2.27       25.37     13.16 o 
   4  16   1     1218.87     1256.68     55.47 o 
   5  16   1      662.48      673.70     44.70 o 
   6  16   1       41.00       32.09     18.95 o 
   7  16   1       88.36      495.28    291.29 o 
   8  16   1      255.42      193.89     85.20 o 
   9  16   1       70.50       17.31     34.78 o 
  10  16   1       37.63       13.58      9.54 o 
  11  16   1        4.50       34.42     27.82 o 
  12  16   1       30.35       -0.70     12.20 o 
  13  16   1       46.91       16.15     15.16 o 
  14  16   1        0.27        1.67      6.36 o 
 -13  17   1        0.09        4.82      8.67 o 
 -12  17   1        9.83       14.01     18.43 o 
 -11  17   1       42.86       13.57     11.74 o 
 -10  17   1        7.57        0.11     18.88 o 
  -9  17   1       19.27      194.44    176.69 o 
  -8  17   1      282.76      392.92     78.19 o 
  -7  17   1        8.48       14.68      8.07 o 
  -6  17   1      172.81      164.72     24.72 o 
  -5  17   1     1660.16     1838.16    105.14 o 
  -4  17   1      193.42      205.86     42.60 o 
  -3  17   1       11.71       30.49     26.95 o 
  -2  17   1     1144.51     1083.74     87.84 o 
  -1  17   1       27.40       40.87     14.37 o 
   0  17   1       37.45       80.38     13.31 o 
   1  17   1     1008.55     1027.21     36.97 o 
   2  17   1     2051.06     2041.59     64.10 o 
   3  17   1     1073.51     1283.55     53.53 o 
   4  17   1      120.13      210.39     25.63 o 
   5  17   1      773.74      848.97     49.96 o 
   6  17   1       26.08       21.87     16.07 o 
   7  17   1       11.33        9.86      7.67 o 
   8  17   1        0.22       22.04      9.34 o 
   9  17   1      142.17       21.40     49.52 o 
  10  17   1       84.23        6.27     12.44 o 
  11  17   1        7.12       -0.74     24.07 o 
  12  17   1        1.05        0.98     15.23 o 
  13  17   1        0.19      -12.17     13.93 o 
 -13  18   1        4.39        0.74      8.04 o 
 -12  18   1       41.42       52.22     17.82 o 
 -11  18   1       81.29        8.00     16.41 o 
 -10  18   1        1.95        1.09     15.13 o 
  -9  18   1       50.01        0.18     11.82 o 
  -8  18   1      174.69      238.38     22.12 o 
  -7  18   1       82.38       79.20     43.75 o 
  -6  18   1       68.90       81.77     35.02 o 
  -5  18   1      374.01      383.82     56.21 o 
  -4  18   1      272.99      285.86     50.12 o 
  -3  18   1      155.43      150.98     43.37 o 
  -2  18   1      671.06      603.65     69.08 o 
  -1  18   1      382.09      391.69     36.48 o 
   0  18   1      576.50      621.39     28.93 o 
   1  18   1     4319.17     4407.13     95.74 o 
   2  18   1       22.50       12.22     10.18 o 
   3  18   1      367.18      370.95     30.38 o 
   4  18   1      158.54      213.71     28.27 o 
   5  18   1        7.59        0.95     13.92 o 
   6  18   1      306.11      318.81     35.07 o 
   7  18   1       33.60       31.94     14.42 o 
   8  18   1      180.20      217.97    118.90 o 
   9  18   1      270.14      283.89     58.51 o 
  10  18   1        0.15        0.91      9.68 o 
  11  18   1        0.04        2.61     11.98 o 
  12  18   1       45.58      -11.30     14.80 o 
  13  18   1        2.54        2.50     12.16 o 
 -13  19   1        0.54       -0.53      6.04 o 
 -12  19   1       74.16       10.46      9.71 o 
 -11  19   1        8.43        4.02     10.07 o 
 -10  19   1       79.04        6.76     16.27 o 
  -8  19   1        4.08        7.15     11.70 o 
  -7  19   1      422.90      566.74     36.84 o 
  -6  19   1      328.23      479.03     32.93 o 
  -5  19   1      177.67      219.91     48.17 o 
  -4  19   1      996.54     1070.09     94.57 o 
  -3  19   1        0.97       -4.10     22.81 o 
  -2  19   1     2276.07     2461.60    136.83 o 
  -1  19   1      552.83      598.09     68.25 o 
   0  19   1      184.53      210.32     23.65 o 
   1  19   1       23.16       32.78     14.50 o 
   2  19   1       70.27       52.12     18.91 o 
   3  19   1      227.43      179.51     40.30 o 
   4  19   1      608.30      708.08     44.63 o 
   5  19   1      308.05      366.18     35.05 o 
   6  19   1      358.68      572.88     30.04 o 
   7  19   1      338.90      445.09     31.13 o 
   8  19   1        1.67        6.36      9.51 o 
   9  19   1       36.73      219.11    337.43 o 
  10  19   1        4.01        2.47      9.17 o 
  11  19   1        2.53       -0.36     10.78 o 
  12  19   1        0.03        1.09     15.08 o 
  13  19   1        0.19       -0.39     11.28 o 
 -13  20   1        0.06       15.85      9.69 o 
 -12  20   1        0.00        8.65      8.54 o 
 -11  20   1        0.00       10.14      9.88 o 
 -10  20   1       70.24        5.23     16.54 o 
  -9  20   1       14.14       -1.91     14.28 o 
  -8  20   1        2.54       11.96     14.94 o 
  -7  20   1      197.79      228.01     25.40 o 
  -6  20   1      285.24      349.13     29.21 o 
  -5  20   1      159.81      140.71     42.27 o 
  -4  20   1      157.19      116.87     34.61 o 
  -3  20   1       55.22       74.63     32.64 o 
  -2  20   1     2804.79     2766.08    149.51 o 
  -1  20   1       31.76       26.11     15.94 o 
   0  20   1     1179.07     1113.00     50.01 o 
   1  20   1       39.16       31.97     13.84 o 
   2  20   1      659.79      737.51     53.13 o 
   3  20   1      243.89      190.70     42.78 o 
   4  20   1      362.27      374.19     56.80 o 
   5  20   1       28.60       62.66     30.69 o 
   6  20   1      240.17      251.52     24.67 o 
   7  20   1       71.27       38.05     39.36 o 
   8  20   1       19.77       34.34     16.04 o 
  10  20   1       30.94       35.63     15.29 o 
  11  20   1        2.78       -0.84      7.85 o 
  12  20   1      115.49        7.70     15.62 o 
  13  20   1        4.17       -3.31     10.01 o 
 -12  21   1       43.63        3.68     11.98 o 
 -11  21   1       18.60       10.19     14.38 o 
  -9  21   1       29.74        8.06     16.37 o 
  -8  21   1      114.21       54.03     42.90 o 
  -7  21   1       71.27       79.58     24.12 o 
  -6  21   1      855.91      898.54     45.50 o 
  -5  21   1       24.60       20.72     11.70 o 
  -4  21   1       58.16       69.05     31.54 o 
  -3  21   1      125.68       84.03     35.91 o 
  -2  21   1       85.86      126.55     40.10 o 
  -1  21   1       21.36       15.84     23.74 o 
   0  21   1      553.99      464.12     34.51 o 
   1  21   1      589.75      590.91     39.04 o 
   2  21   1     1207.43     1253.00     69.34 o 
   3  21   1      143.25      116.86     25.23 o 
   4  21   1      306.75      345.77     56.61 o 
   5  21   1        4.28       15.51     11.94 o 
   6  21   1       28.21       40.68     13.79 o 
   7  21   1      149.43      178.99     25.69 o 
   8  21   1       43.88       22.68     27.66 o 
   9  21   1        0.70       -0.48     13.29 o 
  10  21   1       72.45       75.25     67.07 o 
  11  21   1        0.18       -9.36     11.73 o 
  12  21   1        2.49       13.03     14.04 o 
  13  21   1        0.32       -4.14      6.59 o 
 -12  22   1       11.96        2.27     11.00 o 
 -11  22   1        1.03        3.27      8.77 o 
 -10  22   1        4.35        1.22     13.10 o 
  -8  22   1       50.61       22.15     25.60 o 
  -7  22   1      484.89      356.85    271.83 o 
  -6  22   1        0.36        3.07     10.69 o 
  -5  22   1      134.39      133.63     20.15 o 
  -4  22   1       66.74       82.53     16.52 o 
  -3  22   1      218.03      237.25     49.94 o 
  -2  22   1      301.98      329.53     56.81 o 
  -1  22   1      456.65      458.23     64.36 o 
   0  22   1      133.53      132.23     20.74 o 
   1  22   1      761.85      707.50     43.73 o 
   2  22   1      206.01      209.02     31.13 o 
   3  22   1        2.57        1.80     18.08 o 
   4  22   1       26.89       32.89     12.34 o 
   5  22   1      400.97      468.24     35.33 o 
   6  22   1        0.92       14.44     19.89 o 
   7  22   1        0.46        3.76     10.70 o 
   8  22   1       97.70       62.43     63.23 o 
  10  22   1        4.59        8.38      9.11 o 
  11  22   1        9.56       13.21     14.85 o 
  12  22   1        1.27       15.11     13.29 o 
 -12  23   1       14.97       -1.82      6.35 o 
 -11  23   1        8.63        3.46      8.11 o 
 -10  23   1       73.58       -3.45     12.74 o 
  -9  23   1      122.90        3.51     15.01 o 
  -7  23   1       19.71       18.57     16.10 o 
  -6  23   1      233.61      108.38     92.05 o 
  -5  23   1       31.21       23.77     14.36 o 
  -4  23   1       36.48       32.66     25.05 o 
  -3  23   1       26.52       20.21     18.16 o 
  -2  23   1      788.81      801.85     87.64 o 
  -1  23   1     4092.99     3997.54    187.95 o 
   0  23   1        5.19       11.12     12.50 o 
   1  23   1      382.74      384.64     33.56 o 
   2  23   1       59.86       49.87     21.62 o 
   3  23   1       59.88       64.84     14.00 o 
   4  23   1      163.91      171.82     19.08 o 
   5  23   1      214.96      222.59     25.09 o 
   6  23   1      687.16      767.77     49.59 o 
   7  23   1       63.13       43.64     44.84 o 
   8  23   1        6.67        5.82      9.74 o 
   9  23   1        3.03       -0.87     13.20 o 
  10  23   1       27.12       21.30     24.27 o 
  11  23   1        3.78       28.61     11.74 o 
  12  23   1        1.34       -8.92     11.43 o 
 -12  24   1        6.68        0.22      7.54 o 
 -11  24   1        6.63       -0.28      7.77 o 
 -10  24   1       11.99        1.82     13.02 o 
  -9  24   1      111.30        3.35     14.58 o 
  -8  24   1       68.50       -0.21     17.23 o 
  -7  24   1       45.39       57.30     19.70 o 
  -6  24   1       97.94      108.81     22.75 o 
  -5  24   1      259.73      306.45     28.37 o 
  -4  24   1      421.35      395.10     31.42 o 
  -3  24   1      651.78      645.03     27.68 o 
  -2  24   1       89.54      129.63     28.96 o 
  -1  24   1      153.82      146.50     44.60 o 
   0  24   1        4.88       -2.49     25.97 o 
   1  24   1       64.42       67.03     23.55 o 
   2  24   1       95.81      122.20     17.14 o 
   3  24   1       72.84       55.66     22.63 o 
   4  24   1      250.90      249.21     23.28 o 
   5  24   1      184.42      104.35    101.85 o 
   6  24   1       37.65       19.69     22.87 o 
   7  24   1        1.79        4.52     14.70 o 
   8  24   1      140.00      161.75     24.52 o 
   9  24   1        0.35        0.17     13.25 o 
  10  24   1       19.25       26.96     13.69 o 
  11  24   1        3.19        7.00      9.16 o 
  12  24   1       29.61        0.79      9.76 o 
 -11  25   1        0.68       15.00     10.87 o 
 -10  25   1       52.98        0.05     12.13 o 
  -9  25   1        0.42       -0.24     15.38 o 
  -8  25   1       13.53       -0.05     15.58 o 
  -7  25   1        3.04        4.29     11.30 o 
  -6  25   1       58.54       46.70     44.66 o 
  -5  25   1      105.23       71.52     65.42 o 
  -4  25   1        0.05        3.48      9.58 o 
  -3  25   1      617.37      607.37     27.27 o 
  -2  25   1      366.52      420.97     22.50 o 
  -1  25   1        9.87       16.46      7.31 o 
   0  25   1      821.21      839.15     40.21 o 
   1  25   1      272.39      271.15     35.82 o 
   2  25   1     2270.01     2439.92     65.28 o 
   3  25   1      596.28      656.63     35.20 o 
   4  25   1       11.17        8.44      8.91 o 
   5  25   1      150.58      204.30     28.79 o 
   6  25   1       25.83       39.29     16.05 o 
   7  25   1        1.24        1.61      9.40 o 
   8  25   1       11.85        6.56      9.53 o 
   9  25   1       38.05        3.21     11.99 o 
  10  25   1       53.21       46.34     45.99 o 
  11  25   1       18.60        5.18      6.79 o 
  12  25   1        0.73        1.27      7.88 o 
 -11  26   1        9.93       -0.22      6.52 o 
 -10  26   1        0.59       -0.39     11.62 o 
  -8  26   1       33.33        7.48     18.09 o 
  -7  26   1      193.10      167.67    141.06 o 
  -6  26   1       24.22       10.23     14.03 o 
  -5  26   1        9.75       13.06     11.21 o 
  -4  26   1      616.01      371.82    302.88 o 
  -3  26   1      375.83      370.69     41.75 o 
  -2  26   1       26.23       27.14     10.96 o 
  -1  26   1        7.74        7.64      6.87 o 
   0  26   1       23.50       23.85      9.44 o 
   1  26   1      246.39      304.10     22.90 o 
   2  26   1        3.27       12.09      8.35 o 
   3  26   1       84.43      111.36     40.00 o 
   4  26   1      234.03      130.90    128.93 o 
   5  26   1      107.53       40.67     45.83 o 
   6  26   1       12.81        7.70     10.16 o 
   7  26   1       22.68       10.26     10.73 o 
   8  26   1       35.72       21.21     25.38 o 
  10  26   1        4.87        6.75     11.43 o 
  11  26   1        0.65       -4.91      6.93 o 
 -11  27   1        6.78       -0.52      8.05 o 
 -10  27   1       38.07        7.46     11.20 o 
  -7  27   1        1.78       -3.84     11.99 o 
  -6  27   1       85.49       56.99     51.34 o 
  -5  27   1       72.98       46.13     48.42 o 
  -4  27   1      234.11      245.09     30.48 o 
  -3  27   1      132.80      149.58     24.40 o 
  -2  27   1      491.03      574.26     28.20 o 
  -1  27   1      151.59      167.79     15.37 o 
   0  27   1        0.15       -1.56      7.37 o 
   1  27   1        1.29        3.19      6.15 o 
   2  27   1       39.11       12.74     11.53 o 
   3  27   1       52.28       73.95     19.96 o 
   4  27   1       13.57       -1.80      9.42 o 
   5  27   1       59.00       26.27     34.42 o 
   6  27   1      170.63      115.12    101.53 o 
   7  27   1       33.42       20.47     20.97 o 
   8  27   1       13.35       17.95     14.05 o 
   9  27   1       24.65        3.64     11.42 o 
  10  27   1        6.16       -3.87      6.81 o 
  11  27   1        9.32       10.06      9.88 o 
 -10  28   1       45.76       -3.92      7.00 o 
  -9  28   1        4.54       -1.67     12.90 o 
  -7  28   1       11.86        3.26     11.59 o 
  -6  28   1      225.99      163.66    132.35 o 
  -5  28   1       38.49       22.65     27.65 o 
  -4  28   1      229.44      230.37     29.07 o 
  -3  28   1       55.97       28.47     33.24 o 
  -2  28   1       93.17       95.79     14.11 o 
  -1  28   1      129.36       63.70     72.66 o 
   0  28   1       17.57       19.46     14.21 o 
   1  28   1       23.14       34.81     11.14 o 
   2  28   1      185.54       84.81     91.28 o 
   3  28   1        1.14        4.54      9.21 o 
   4  28   1      200.08      201.91     29.30 o 
   5  28   1       85.67       94.68     22.79 o 
   6  28   1       50.55       67.28     19.50 o 
   7  28   1       40.91       32.39     15.28 o 
   8  28   1       26.80       27.39     14.79 o 
   9  28   1       53.97       54.07     14.47 o 
  10  28   1        9.75       14.07     10.89 o 
  11  28   1        6.16       10.64      8.01 o 
 -10  29   1        9.93        1.10      8.76 o 
  -9  29   1        1.80        1.01     13.00 o 
  -7  29   1       29.49       23.87     23.30 o 
  -6  29   1        3.68        5.00     11.20 o 
  -5  29   1       40.40       17.90     23.28 o 
  -4  29   1      364.65      408.28     37.91 o 
  -3  29   1       13.34        7.03      9.17 o 
  -2  29   1        7.60        5.85      9.94 o 
  -1  29   1        3.10        6.19     13.20 o 
   0  29   1      468.54      486.04     37.16 o 
   1  29   1        0.61        3.25      8.92 o 
   2  29   1      301.60      130.16    136.29 o 
   3  29   1       23.19        8.10      9.39 o 
   4  29   1       65.25       54.68     63.08 o 
   5  29   1        2.15       -3.98     14.54 o 
   6  29   1      433.22      534.30     40.96 o 
   7  29   1       56.39       30.95     32.96 o 
   8  29   1        1.30       14.15     12.82 o 
   9  29   1       24.24        9.34     10.85 o 
  10  29   1        7.45        7.46      9.06 o 
 -10  30   1       10.17        0.90      7.97 o 
  -9  30   1       18.94        2.09     12.14 o 
  -8  30   1       30.09        1.87     14.64 o 
  -7  30   1      111.68      138.68     23.15 o 
  -6  30   1       26.11       10.32     14.63 o 
  -5  30   1        1.76       -8.19     15.43 o 
  -4  30   1      184.79      109.97    105.62 o 
  -3  30   1        6.38        4.86      9.56 o 
  -2  30   1        0.04        3.49     13.47 o 
  -1  30   1       64.16       78.91     18.91 o 
   0  30   1        0.74       -0.72      9.58 o 
   1  30   1      476.52      516.71     27.66 o 
   2  30   1       30.00       23.65     15.54 o 
   3  30   1       52.28       22.55     29.20 o 
   4  30   1       17.69        6.21      9.92 o 
   5  30   1        2.08       11.31     15.26 o 
   6  30   1        4.10        9.62     14.57 o 
   7  30   1        5.08       12.29     13.69 o 
   9  30   1       42.50       53.07     13.24 o 
  10  30   1       15.63       -0.72      6.61 o 
 -10  31   1        1.14        5.22      7.09 o 
  -8  31   1       44.43        2.53     13.58 o 
  -7  31   1       25.98        6.25     19.62 o 
  -6  31   1       10.64       12.00     12.53 o 
  -5  31   1      110.76       73.76     69.45 o 
  -4  31   1        8.73        0.49      9.41 o 
  -3  31   1       21.20       12.67     14.17 o 
  -2  31   1       92.97       80.58     20.11 o 
  -1  31   1      239.01      255.95     21.12 o 
   0  31   1       18.40        7.39      7.27 o 
   1  31   1       11.36       12.68     15.13 o 
   2  31   1        6.10       16.04     15.91 o 
   3  31   1       27.98       21.69     17.83 o 
   4  31   1       28.83       14.10     18.30 o 
   5  31   1       14.14       32.02     17.18 o 
   6  31   1        6.54       10.37     14.97 o 
   7  31   1       98.98       72.80     65.39 o 
   9  31   1       35.55       25.90     23.00 o 
  -9  32   1        7.37        3.38      6.20 o 
  -6  32   1       24.54       15.45     12.22 o 
  -5  32   1        8.92        3.35     14.08 o 
  -4  32   1       48.42       61.88     18.23 o 
  -3  32   1       62.31       76.47     13.80 o 
  -2  32   1       46.06       47.40     12.01 o 
  -1  32   1        9.97        6.26      9.43 o 
   0  32   1       42.30       21.76     15.48 o 
   1  32   1        0.22       -0.49     13.61 o 
   2  32   1      119.38      124.57     24.96 o 
   3  32   1        0.38       -3.15     16.53 o 
   4  32   1       32.60       49.42     18.95 o 
   5  32   1       72.88       66.53     19.11 o 
   6  32   1        0.77       -0.04      8.39 o 
   7  32   1       12.48       -1.00     11.38 o 
   8  32   1        0.88        3.55     11.18 o 
   9  32   1       17.17       28.75     10.15 o 
  -9  33   1        0.94        1.82      4.93 o 
  -7  33   1        0.06        1.99     14.80 o 
  -6  33   1       89.43       76.82     60.17 o 
  -5  33   1       67.18       44.28     41.66 o 
  -4  33   1        6.65       12.27      9.67 o 
  -3  33   1       13.10       22.02     10.24 o 
  -2  33   1        7.01        4.82      9.47 o 
  -1  33   1        0.00        9.32      9.68 o 
   0  33   1       17.90       23.99     10.05 o 
   1  33   1        5.71        0.47      8.63 o 
   2  33   1       69.61       27.76     37.83 o 
   3  33   1      156.54      196.85     28.32 o 
   4  33   1        0.02        1.37     15.11 o 
   5  33   1       19.59       35.72     16.88 o 
   6  33   1        6.95       12.26     13.04 o 
   7  33   1        0.40        5.73     10.91 o 
   8  33   1        0.83       -1.45      6.57 o 
  -8  34   1        9.74        6.20      6.39 o 
  -6  34   1       23.68        0.11     14.51 o 
  -5  34   1        1.89        1.76      9.17 o 
  -4  34   1        7.71        9.44      7.03 o 
  -3  34   1      213.13      279.14     25.31 o 
  -2  34   1        1.63       11.29      9.73 o 
  -1  34   1        0.63        1.28      8.53 o 
   0  34   1        5.11        7.71      9.14 o 
   1  34   1       66.49       75.03     19.71 o 
   2  34   1       12.28       31.56     17.84 o 
   3  34   1        1.16       -1.05      8.75 o 
   4  34   1        7.72        5.03      9.04 o 
   5  34   1       35.75       35.48     15.72 o 
   6  34   1        1.53       -1.91     11.47 o 
   7  34   1        1.51       -0.41      9.79 o 
   8  34   1       22.97       24.75      9.41 o 
  -7  35   1       19.05       31.54     11.57 o 
  -6  35   1       88.15      145.32     20.21 o 
  -5  35   1       37.07       76.14     12.44 o 
  -4  35   1       50.68       78.91      9.83 o 
  -3  35   1        0.68        0.28      8.72 o 
  -2  35   1      231.78      245.25     21.19 o 
  -1  35   1       13.74       11.90      8.68 o 
   0  35   1        5.52        9.90      8.67 o 
   1  35   1        1.86       12.07     13.63 o 
   2  35   1      110.87       52.69     55.91 o 
   3  35   1       23.63       44.02     17.08 o 
   4  35   1       22.80       28.67     15.44 o 
   5  35   1       23.14       13.56     15.35 o 
   6  35   1       69.20       52.55     46.22 o 
   7  35   1        0.24        4.48      8.69 o 
  -6  36   1       38.13       63.44     14.31 o 
  -5  36   1       64.01      119.76     20.34 o 
  -4  36   1       16.75        4.34      8.16 o 
  -3  36   1       33.02       50.88      9.73 o 
  -2  36   1       50.19       58.15     10.78 o 
  -1  36   1       74.33       73.73     11.48 o 
   0  36   1       78.66       91.42     11.68 o 
   1  36   1       70.71       75.99     17.34 o 
   2  36   1       65.98       85.15     18.96 o 
   3  36   1        3.41        1.96      8.07 o 
   4  36   1      127.66       86.86     76.32 o 
   5  36   1       14.12       22.77     11.92 o 
   6  36   1        2.45        3.77      7.77 o 
   7  36   1       15.78       32.65      8.89 o 
  -4  37   1       58.30       79.01     14.10 o 
  -3  37   1        1.01        3.51      7.15 o 
  -2  37   1      137.75      207.99     29.65 o 
  -1  37   1        0.17        2.83      7.61 o 
   0  37   1       24.41       29.92     13.93 o 
   1  37   1       33.54       34.66     13.86 o 
   2  37   1        1.19       -5.81     11.61 o 
   3  37   1       17.45       19.42     12.67 o 
   4  37   1       50.11       65.63     14.80 o 
   5  37   1        3.57       -1.06      9.16 o 
   6  37   1      107.90      132.43     14.44 o 
  -3  38   1        4.61        3.00      7.99 o 
  -2  38   1        3.39        3.27      6.71 o 
  -1  38   1        6.57        6.52      6.37 o 
   0  38   1        5.18       10.01     11.88 o 
   1  38   1       52.58       69.35     15.23 o 
   2  38   1        0.44      -11.56     11.56 o 
   3  38   1        0.34       -5.07     10.50 o 
   4  38   1        2.10       21.30     10.95 o 
   5  38   1        0.04        0.87      5.71 o 
  -2  39   1        0.92        2.94      7.94 o 
  -1  39   1       64.75       90.38     15.12 o 
   0  39   1        2.27        7.01     10.12 o 
   1  39   1       16.18       23.51     10.85 o 
   2  39   1        6.36        4.04      8.94 o 
   3  39   1       37.14       48.17     11.10 o 
   4  39   1        6.08       16.67      8.28 o 
   0  40   1        1.42        2.17      7.90 o 
   1  40   1       37.93       52.53     11.07 o 
   2  40   1        5.02        1.89      7.29 o 
 -15   0   2        0.37        2.33      6.76 o 
 -14   0   2       71.26      170.42     21.04 o 
 -13   0   2        5.77       14.51     11.02 o 
 -12   0   2       40.49       27.25     13.04 o 
 -10   0   2        8.34       42.90     13.48 o 
  -9   0   2      164.75       69.24     82.97 o 
  -8   0   2      857.44     1014.49     81.28 o 
  -7   0   2       78.30      141.30     35.62 o 
  -6   0   2     1667.67     1778.91     93.33 o 
  -5   0   2     4416.14     4463.98    135.74 o 
  -4   0   2     4857.20     4720.36    129.58 o 
  -3   0   2      222.11      329.13     36.15 o 
  -2   0   2     1856.43     1462.00     66.99 o 
  -1   0   2    18417.72    15628.92    204.10 o 
   0   0   2    33725.40    31682.52    109.37 o 
   1   0   2       65.92       28.72      9.66 o 
   2   0   2       26.51       24.29     10.78 o 
   3   0   2    13875.65    13334.06    203.70 o 
   4   0   2     9920.95    10745.63    184.65 o 
   5   0   2      149.66      153.08     28.28 o 
   6   0   2     1620.25     1964.38     87.17 o 
   7   0   2     1907.03     2399.06    105.26 o 
   8   0   2       99.42       97.27     28.51 o 
   9   0   2        5.89       -0.68     10.73 o 
  10   0   2      195.98      315.28     36.20 o 
  11   0   2      122.87       51.63     30.86 o 
  12   0   2       67.50       28.69     35.80 o 
  13   0   2       35.71      163.32     30.00 o 
  14   0   2        6.16       47.83     19.30 o 
 -15   1   2        4.05       13.62      5.52 o 
 -14   1   2       46.20      135.76     13.40 o 
 -13   1   2        9.08        1.29      9.70 o 
 -10   1   2       12.77       37.97      9.24 o 
  -9   1   2        8.34       22.50     11.36 o 
  -8   1   2     1585.75     1797.20     75.56 o 
  -7   1   2     2549.30     2828.22     88.40 o 
  -6   1   2      317.72      338.64     30.68 o 
  -5   1   2     1356.86     1381.72     54.77 o 
  -4   1   2      110.44      122.60     27.93 o 
  -3   1   2     5250.66     4811.11     89.44 o 
  -2   1   2       59.72       46.57     15.18 o 
  -1   1   2        1.89       14.00     12.84 o 
   0   1   2    29296.12    26056.36    112.98 o 
   1   1   2     3566.97     3439.98     51.99 o 
   2   1   2     5366.83     5346.89     91.95 o 
   3   1   2      840.70      882.75     38.00 o 
   4   1   2     2077.89     2140.95     67.26 o 
   5   1   2     2260.57     2475.04     66.65 o 
   6   1   2     1154.96     1250.45     49.55 o 
   7   1   2      240.70      327.20     28.95 o 
   8   1   2     1518.62     1795.36     68.45 o 
   9   1   2        7.79        4.85      8.28 o 
  10   1   2      359.84      128.66    106.12 o 
  11   1   2       36.66      105.46     21.55 o 
  12   1   2        5.33        8.03     11.07 o 
  13   1   2       45.54       75.29     13.32 o 
  14   1   2       25.00       27.73     13.16 o 
 -15   2   2        0.26        0.90      6.93 o 
 -14   2   2       31.68       87.07     11.45 o 
 -13   2   2      102.12       58.57     38.16 o 
 -12   2   2       52.16      247.48     43.97 o 
 -10   2   2       46.40       83.91     18.37 o 
  -9   2   2       26.66       -5.08     10.35 o 
  -8   2   2      272.73      295.46     32.62 o 
  -7   2   2      514.55      653.87     44.05 o 
  -6   2   2        4.45        0.22     13.27 o 
  -5   2   2     2173.25     2307.07     70.48 o 
  -4   2   2     9275.35     9062.29    179.69 o 
  -3   2   2       46.67       36.96     14.45 o 
  -2   2   2       72.69      116.51     17.46 o 
  -1   2   2      172.08      218.58     19.79 o 
   0   2   2    13560.68    12036.22     85.53 o 
   1   2   2     2220.07     2014.84     63.42 o 
   2   2   2      478.70      496.06     19.33 o 
   3   2   2     8255.01     8461.45    113.53 o 
   4   2   2      503.07      511.23     30.49 o 
   5   2   2     1926.72     1996.35     59.58 o 
   6   2   2       44.67       53.68     14.47 o 
   7   2   2      424.53      457.83     33.66 o 
   8   2   2      515.84      682.21     43.37 o 
   9   2   2       60.76       35.27     23.14 o 
  10   2   2       15.88        4.83     12.31 o 
  11   2   2       92.91       30.61     13.11 o 
  12   2   2        6.28       11.76      8.86 o 
  13   2   2       35.60       56.93     27.78 o 
  14   2   2        2.53       27.93     14.91 o 
 -15   3   2        0.45        1.87      7.24 o 
 -14   3   2        4.73       22.32      8.40 o 
 -13   3   2        4.96       33.15     15.03 o 
 -12   3   2       68.04        9.94     12.63 o 
 -11   3   2      260.57       39.96     21.23 o 
 -10   3   2       74.10       41.65     21.67 o 
  -9   3   2        0.44       23.33     28.05 o 
  -8   3   2       65.67      117.82     32.44 o 
  -7   3   2       30.64       60.64     17.79 o 
  -6   3   2      190.84      225.28     26.31 o 
  -5   3   2      411.91      362.45     42.55 o 
  -4   3   2     3456.19     3456.36    113.39 o 
  -3   3   2     7631.19     6726.88     84.62 o 
  -2   3   2     2007.94     1815.00     51.89 o 
  -1   3   2      924.25      731.07     32.64 o 
   0   3   2     5371.20     4816.20     57.95 o 
   1   3   2      173.68      107.73     16.55 o 
   2   3   2     2228.25     2121.21     60.71 o 
   3   3   2     1771.47     2007.64     36.46 o 
   4   3   2     2064.39     2216.91     59.77 o 
   5   3   2        2.22        4.83     11.15 o 
   6   3   2      359.32      372.64     28.43 o 
   7   3   2      204.47      209.42     24.31 o 
   8   3   2       20.75       25.12     14.81 o 
   9   3   2       17.32       28.53     13.22 o 
  10   3   2       93.61        8.21     11.42 o 
  11   3   2       50.91       16.78     16.04 o 
  12   3   2       16.09       20.38      9.57 o 
  13   3   2        1.39       20.34     15.08 o 
  14   3   2       16.36       17.22     16.76 o 
 -15   4   2        0.45       10.21      7.83 o 
 -14   4   2        0.02        1.38      6.82 o 
 -13   4   2       23.83       22.95     13.00 o 
 -12   4   2        0.07       57.04     24.53 o 
 -11   4   2       22.54       16.60     13.00 o 
 -10   4   2        0.06       86.98     15.50 o 
  -9   4   2      188.83      251.93     24.30 o 
  -8   4   2      331.46      393.41     54.74 o 
  -7   4   2      193.35      290.56     44.74 o 
  -6   4   2       61.08       65.68     25.43 o 
  -5   4   2       72.80       91.59     26.64 o 
  -4   4   2     1506.25     1468.81     75.42 o 
  -3   4   2      776.94      683.56     28.50 o 
  -2   4   2      236.49      181.25     19.48 o 
  -1   4   2     1365.19     1123.78     31.09 o 
   0   4   2       14.61       21.30      8.40 o 
   1   4   2      155.40      155.94     12.96 o 
   2   4   2     3278.98     3633.56    124.21 o 
   3   4   2     2229.00     2506.48     94.24 o 
   4   4   2        1.48       19.07     11.55 o 
   5   4   2      118.52      128.38     18.80 o 
   6   4   2       23.24       64.54     15.61 o 
   7   4   2        8.72       10.64     12.14 o 
   8   4   2       50.00      102.69     20.03 o 
   9   4   2       18.91        6.05     11.73 o 
  10   4   2       14.43       27.43     13.41 o 
  11   4   2       17.32       19.29     11.19 o 
  12   4   2        4.06        3.23     10.31 o 
  13   4   2        4.57       10.79     10.16 o 
  14   4   2        2.81       26.95     25.69 o 
 -15   5   2        2.37       10.10      7.53 o 
 -14   5   2        0.09        4.96      6.21 o 
 -13   5   2        1.00      115.18     30.26 o 
 -12   5   2       32.64       44.55     10.67 o 
 -10   5   2       19.35        4.38      8.82 o 
  -9   5   2      149.17      233.05     17.95 o 
  -8   5   2       62.53       64.43     29.99 o 
  -7   5   2      170.24      224.57     40.74 o 
  -6   5   2       93.65      123.35     32.30 o 
  -5   5   2       50.60       70.28     26.16 o 
  -4   5   2      119.12       91.43     25.23 o 
  -3   5   2     1592.04     1611.96     42.35 o 
  -2   5   2      836.57      719.52     33.81 o 
  -1   5   2      383.40      379.81     24.75 o 
   0   5   2     1819.79     1732.08     47.29 o 
   1   5   2     1219.71     1309.37     36.27 o 
   2   5   2       30.39       59.21     12.08 o 
   3   5   2      100.36       98.12     16.33 o 
   4   5   2      719.87      794.03     35.80 o 
   5   5   2      461.89      668.91     35.20 o 
   6   5   2        7.13        9.04     11.31 o 
   7   5   2      451.43      549.49     53.44 o 
   8   5   2       34.98       49.78     16.75 o 
   9   5   2      235.56      130.59    104.57 o 
  10   5   2       14.47        5.30     13.45 o 
  11   5   2        1.97        7.73     10.00 o 
  12   5   2        0.92       12.13     13.39 o 
  13   5   2        5.83       13.98     10.30 o 
  14   5   2        1.06       18.61     11.71 o 
 -15   6   2        0.91        2.61      6.66 o 
 -14   6   2       16.72       33.06      7.78 o 
 -13   6   2       65.59       22.99     15.05 o 
 -12   6   2       30.04       25.85      8.48 o 
 -11   6   2       73.25       65.21     19.59 o 
 -10   6   2        0.11       31.59     30.27 o 
  -9   6   2      157.25      298.01     37.81 o 
  -8   6   2       63.63       98.51     33.73 o 
  -7   6   2      443.66      621.28     64.21 o 
  -6   6   2      137.72      138.18     31.87 o 
  -5   6   2     1674.82     1747.07     90.90 o 
  -4   6   2     1023.76     1129.60     68.35 o 
  -3   6   2       44.85       55.69     11.98 o 
  -2   6   2     2817.01     2567.30     61.68 o 
  -1   6   2      443.55      461.37     26.77 o 
   0   6   2     6660.62     5901.95     85.39 o 
   1   6   2       91.90       81.69      7.62 o 
   2   6   2        0.21       19.94     10.63 o 
   3   6   2     1653.33     1940.52     77.24 o 
   4   6   2      419.34      466.61     27.17 o 
   5   6   2     2806.13     3119.36     73.03 o 
   6   6   2       18.24       32.13     12.27 o 
   7   6   2        9.94       27.30     13.37 o 
   8   6   2      314.29      376.11     51.06 o 
   9   6   2      203.15      199.18     92.96 o 
  10   6   2       66.74       22.61     14.95 o 
  11   6   2        3.82       10.31     13.26 o 
  12   6   2        6.78       -0.27     12.45 o 
  13   6   2        0.70       10.68     10.15 o 
  14   6   2        0.02        1.51     10.76 o 
 -15   7   2        5.97        5.72      6.44 o 
 -14   7   2        7.31       13.11     11.28 o 
 -13   7   2        5.03       27.78     26.73 o 
 -12   7   2        1.86       11.39      7.24 o 
 -11   7   2       37.99      135.22     34.04 o 
 -10   7   2        0.15      160.17    123.70 o 
  -8   7   2      938.65     1136.24     92.77 o 
  -7   7   2       18.25       57.76     27.69 o 
  -6   7   2      994.69      939.11     73.95 o 
  -5   7   2     1697.91     1721.58     91.98 o 
  -4   7   2     1161.64     1336.91     51.93 o 
  -3   7   2     5332.43     5162.01     75.41 o 
  -2   7   2      188.55      215.20     20.53 o 
  -1   7   2       29.16       28.44      9.62 o 
   0   7   2     2427.39     2180.30     43.69 o 
   1   7   2     1072.30      953.61     21.04 o 
   2   7   2     1380.35     1567.62     65.88 o 
   3   7   2        9.59       17.02      8.06 o 
   4   7   2      101.72       92.44     14.14 o 
   5   7   2        2.71       23.08     22.83 o 
   6   7   2       23.33       81.82     16.07 o 
   7   7   2       40.61      107.49     28.90 o 
   8   7   2      433.47      488.40     58.46 o 
   9   7   2      265.47      314.12     28.61 o 
  10   7   2      129.65       50.78     30.34 o 
  11   7   2        3.17       15.34     14.37 o 
  12   7   2        1.66        9.40     12.77 o 
  13   7   2       20.15       12.42     10.07 o 
  14   7   2       10.23       11.78     24.81 o 
 -15   8   2        1.77        8.95      6.54 o 
 -14   8   2       24.09       68.56     15.04 o 
 -13   8   2       35.88        9.56     11.30 o 
 -12   8   2        7.47       17.63      9.99 o 
 -11   8   2      132.05      183.19     44.26 o 
 -10   8   2      122.66       16.63     12.38 o 
  -9   8   2      275.76       76.98     80.38 o 
  -8   8   2     1091.05     1168.47     94.81 o 
  -7   8   2        1.88        6.41     21.83 o 
  -6   8   2     2704.31     2043.95    107.88 o 
  -5   8   2      847.32      682.67     59.92 o 
  -4   8   2     2016.70     2114.42     84.69 o 
  -3   8   2     1764.43     1797.43     45.07 o 
  -2   8   2      131.48      156.93     15.12 o 
  -1   8   2     3445.11     2853.47     52.24 o 
   0   8   2     6927.60     6426.83     67.79 o 
   1   8   2      460.38      528.92     18.91 o 
   2   8   2        2.08       11.16      6.74 o 
   3   8   2     2287.83     2333.39     97.66 o 
   4   8   2     2809.17     3180.70     90.15 o 
   5   8   2      304.70      312.88     23.92 o 
   6   8   2     2980.96     2927.45    123.69 o 
   7   8   2      130.28      193.95     38.41 o 
   8   8   2        0.92       20.95     21.39 o 
   9   8   2       20.82       15.61     11.28 o 
  10   8   2       79.68       20.05     27.59 o 
  11   8   2       80.07        6.89     13.26 o 
  12   8   2       13.94        8.69     12.85 o 
  13   8   2        5.75       26.34     10.15 o 
  14   8   2       16.24       23.00      9.29 o 
 -14   9   2       15.64       37.85     12.13 o 
 -13   9   2        0.38       81.54     15.63 o 
 -12   9   2       22.68       17.08     10.17 o 
 -11   9   2      348.24      148.20    111.05 o 
 -10   9   2       34.02       21.76     12.58 o 
  -9   9   2        3.70        9.52      8.65 o 
  -8   9   2     1205.25     1292.06    100.33 o 
  -7   9   2       61.82      122.41     34.49 o 
  -6   9   2      431.20      304.51     44.98 o 
  -5   9   2      206.62      240.14     42.80 o 
  -4   9   2      622.22      584.66     29.11 o 
  -3   9   2      962.73      861.02     31.84 o 
  -2   9   2      461.21      409.65     22.36 o 
  -1   9   2      146.89      179.98     15.63 o 
   0   9   2    14853.57    13503.64     99.20 o 
   1   9   2      489.97      446.13     19.06 o 
   2   9   2     2386.58     2661.90     71.66 o 
   3   9   2      671.58      653.04     35.92 o 
   4   9   2        4.98       15.00     22.92 o 
   5   9   2     1872.48     2340.41    112.61 o 
   6   9   2      897.12      979.27     73.88 o 
   7   9   2      174.18      218.30     41.72 o 
   8   9   2     1393.59     1541.79     53.12 o 
   9   9   2        0.30        1.39     11.32 o 
  10   9   2      176.79      199.18    101.02 o 
  11   9   2       11.96       73.07     25.41 o 
  12   9   2        0.22       19.11     13.47 o 
  13   9   2       18.85       57.78     18.61 o 
  14   9   2       18.54       30.93     11.58 o 
 -14  10   2        5.03       10.26      9.88 o 
 -13  10   2       26.82        0.95      7.83 o 
 -12  10   2       39.09       24.16     12.58 o 
 -10  10   2        2.31       28.29     32.05 o 
  -9  10   2       35.47       37.06     16.43 o 
  -8  10   2      858.41      970.80     87.18 o 
  -7  10   2      106.76      135.33     34.88 o 
  -6  10   2      228.50      224.85     39.98 o 
  -5  10   2     5702.61     5880.37     95.57 o 
  -4  10   2     1180.51     1066.03     38.71 o 
  -3  10   2       74.06       70.70     12.22 o 
  -2  10   2     2235.51     2225.83     49.20 o 
  -1  10   2      407.09      443.24     22.29 o 
   0  10   2     4396.17     4196.81     64.89 o 
   1  10   2      987.78     1038.63     19.76 o 
   2  10   2     1076.51     1250.30     45.51 o 
   3  10   2     4182.24     4354.45    107.01 o 
   4  10   2     1330.04     1506.65     86.33 o 
   5  10   2      650.92      758.05     66.02 o 
   6  10   2      139.49      154.55     34.57 o 
   7  10   2      228.85      286.71     45.74 o 
   8  10   2      223.10      304.45     24.98 o 
   9  10   2       92.59       87.86     50.67 o 
  10  10   2        3.62       19.40     18.57 o 
  11  10   2      203.38       17.42     24.26 o 
  12  10   2       26.94        5.97     12.84 o 
  13  10   2       44.38       23.34     11.92 o 
  14  10   2        6.10       31.84      7.85 o 
 -14  11   2        8.53       17.63     10.17 o 
 -13  11   2        0.74        5.22      9.42 o 
 -12  11   2       13.34       22.03     26.31 o 
  -9  11   2       70.27       60.10     23.29 o 
  -8  11   2      270.90      299.14     33.67 o 
  -7  11   2        7.52        8.61     14.81 o 
  -6  11   2       17.13       39.44     15.78 o 
  -5  11   2       66.79       71.00     14.45 o 
  -4  11   2     7375.46     8175.19    131.48 o 
  -3  11   2     4848.28     4724.66     65.85 o 
  -2  11   2       36.58       54.25     11.53 o 
  -1  11   2      270.64      329.87     19.35 o 
   0  11   2     3249.28     3007.85     62.36 o 
   1  11   2      719.19      707.24     29.79 o 
   2  11   2        1.59        1.45     10.76 o 
   3  11   2      998.42     1185.13     48.96 o 
   4  11   2     4844.50     5494.77    163.37 o 
   5  11   2     1000.29     1061.00     76.95 o 
   6  11   2     1567.06     1549.71     93.60 o 
   7  11   2     1038.22     1105.12     85.13 o 
   8  11   2      639.75      651.01     35.97 o 
   9  11   2       65.29       41.31     31.55 o 
  10  11   2       95.35      119.54     87.73 o 
  12  11   2       21.39       19.51     13.14 o 
  13  11   2        0.00       17.89     11.47 o 
  14  11   2       35.67       39.18     36.28 o 
 -14  12   2        6.40       18.09      9.79 o 
 -13  12   2        0.00       -0.62      8.92 o 
 -12  12   2       94.29        6.94      9.13 o 
 -11  12   2       19.35       31.06     13.02 o 
 -10  12   2        3.28        2.19     11.26 o 
  -9  12   2        6.33       22.84     27.01 o 
  -8  12   2     1068.83     1262.07     67.88 o 
  -7  12   2        0.91      -12.28     12.80 o 
  -6  12   2      111.45       85.57     15.51 o 
  -5  12   2     1679.32     1712.67     52.73 o 
  -4  12   2      414.21      534.44     28.13 o 
  -3  12   2      445.00      577.98     24.07 o 
  -2  12   2      300.60      343.71     21.39 o 
  -1  12   2     5072.27     5277.07     79.39 o 
   0  12   2     1214.70     1271.84     28.49 o 
   1  12   2      511.40      578.27     28.54 o 
   2  12   2     3501.02     4086.87     75.60 o 
   3  12   2     5594.46     5987.87    110.42 o 
   4  12   2     3012.68     3326.50     86.42 o 
   5  12   2      500.63      541.97     55.61 o 
   6  12   2      204.21      141.16     33.75 o 
   7  12   2      372.81      383.82     52.61 o 
   8  12   2      453.45      433.45     30.53 o 
   9  12   2       69.79       90.57     36.98 o 
  10  12   2        3.54       35.53     22.89 o 
  12  12   2       30.77       22.47     13.28 o 
  13  12   2       20.27       16.76     10.59 o 
  14  12   2        0.06       10.32     12.87 o 
 -14  13   2        7.23        8.39      8.23 o 
 -13  13   2        0.02       11.21     10.03 o 
 -12  13   2        0.02       13.64     13.14 o 
 -11  13   2       25.56       18.46     10.32 o 
 -10  13   2        0.89       14.37      9.90 o 
  -9  13   2        0.07       -1.30     12.05 o 
  -8  13   2      157.43      195.52     29.61 o 
  -7  13   2     1229.41     1674.13    101.33 o 
  -6  13   2      250.10      302.91     24.91 o 
  -5  13   2      154.17      195.74     19.79 o 
  -4  13   2      416.12      488.73     24.22 o 
  -3  13   2     1964.24     2030.90     43.19 o 
  -2  13   2        0.23       19.89      9.18 o 
  -1  13   2      219.54      232.77     16.39 o 
   0  13   2      350.37      306.60     18.98 o 
   1  13   2     1572.51     1398.23     38.97 o 
   2  13   2       33.05       66.94     14.28 o 
   3  13   2      114.57      105.58     19.37 o 
   4  13   2      138.47      205.27     24.30 o 
   5  13   2      309.79      249.85     39.61 o 
   6  13   2        4.12        4.05     20.20 o 
   7  13   2       64.59       92.03     30.80 o 
   8  13   2      555.18      727.72     44.07 o 
   9  13   2      140.60      150.91     45.06 o 
  10  13   2      219.54      254.68    150.56 o 
  11  13   2        3.23      144.16    151.47 o 
  12  13   2       32.63       31.93     47.93 o 
  13  13   2        1.78       16.84      9.33 o 
  14  13   2       10.73       42.12     13.92 o 
 -14  14   2        0.94        0.92      6.60 o 
 -13  14   2       12.65       27.01     13.64 o 
 -12  14   2       12.27       20.72     24.90 o 
 -11  14   2       11.14        9.34     10.17 o 
 -10  14   2       11.24        1.92     10.16 o 
  -8  14   2      252.79      238.06     27.48 o 
  -7  14   2       56.42      112.79     32.63 o 
  -6  14   2      304.68      424.64     36.21 o 
  -5  14   2      219.27      266.12     27.81 o 
  -4  14   2      981.70     1115.71     47.15 o 
  -3  14   2      702.54      785.39     42.43 o 
  -2  14   2      156.17      185.22     21.37 o 
  -1  14   2     1395.88     1461.09     90.38 o 
   0  14   2      477.00      430.49     26.88 o 
   1  14   2      980.65     1038.09     34.92 o 
   2  14   2      270.22      296.83     23.22 o 
   3  14   2      588.13      634.00     39.02 o 
   4  14   2      938.66      908.07     48.38 o 
   5  14   2      406.32      365.98     32.36 o 
   6  14   2       12.62       11.01     19.47 o 
   7  14   2      439.39      492.49     60.39 o 
   8  14   2       10.78      155.99    121.65 o 
   9  14   2      242.60      247.16    112.25 o 
  10  14   2        2.00       49.19     96.69 o 
  11  14   2       67.01       59.88     36.72 o 
  12  14   2        0.54       22.42     21.90 o 
  13  14   2        0.02        0.49     10.31 o 
  14  14   2        0.04        8.55     11.03 o 
 -14  15   2        0.02        2.08      5.44 o 
 -13  15   2        7.36       11.38      7.23 o 
 -12  15   2       15.04       -1.53      9.73 o 
 -11  15   2        4.52        5.03     11.18 o 
 -10  15   2       41.67        0.68     12.40 o 
  -9  15   2        5.25      172.82    169.37 o 
  -8  15   2       25.97       25.08     37.77 o 
  -7  15   2      119.17       56.26     63.36 o 
  -6  15   2      117.40      184.11     34.44 o 
  -5  15   2      673.79      766.51     58.55 o 
  -4  15   2     2658.19     2724.72    216.17 o 
  -3  15   2      135.04      151.83     38.59 o 
  -2  15   2      441.72      497.49     59.11 o 
  -1  15   2      219.70      198.63     39.90 o 
   0  15   2      184.88      239.49     21.96 o 
   1  15   2     2108.32     2098.47     69.20 o 
   2  15   2      128.88      151.43     18.52 o 
   3  15   2      272.76      315.63     28.86 o 
   4  15   2      546.94      661.87     42.94 o 
   5  15   2       36.38       55.52     23.41 o 
   6  15   2       17.28       40.05     23.68 o 
   7  15   2        9.20       14.89     16.14 o 
   8  15   2       14.06       20.14     36.37 o 
   9  15   2       41.70      123.02    111.59 o 
  10  15   2        0.62        9.66     13.28 o 
  11  15   2       21.92       37.42     13.91 o 
  12  15   2       50.24        5.71     12.08 o 
  13  15   2        4.11       -1.87      9.59 o 
 -13  16   2        1.11       -1.00      5.28 o 
 -12  16   2        2.67        7.09      9.84 o 
 -11  16   2        0.04       52.85     51.07 o 
 -10  16   2      150.96       12.06     16.25 o 
  -9  16   2        0.32       -6.63     15.67 o 
  -8  16   2      255.64      278.21     34.09 o 
  -7  16   2        0.12        0.77     12.03 o 
  -6  16   2      406.01      416.19     60.43 o 
  -5  16   2      104.22       89.44     31.87 o 
  -4  16   2        0.08       15.97     22.78 o 
  -3  16   2       14.21       12.72     26.96 o 
  -2  16   2     1532.80     1537.92    101.62 o 
  -1  16   2      546.19      606.82     64.32 o 
   0  16   2      157.32      168.74     16.46 o 
   1  16   2      159.73      215.22     18.41 o 
   2  16   2     3833.41     4109.66     94.23 o 
   3  16   2     1717.94     1578.90     92.53 o 
   4  16   2      801.48      753.18     63.84 o 
   5  16   2       59.17       76.75     25.96 o 
   6  16   2      547.55      642.17     64.44 o 
   7  16   2       45.42       17.48     10.88 o 
   8  16   2        0.11        5.46     32.23 o 
   9  16   2        0.20       36.24     37.89 o 
  10  16   2       52.10       39.79     27.21 o 
  11  16   2       31.89       32.11     16.56 o 
  12  16   2       45.69       -4.21     15.37 o 
  13  16   2        2.63       11.10      9.91 o 
 -13  17   2        0.22        1.88      5.59 o 
 -12  17   2        7.34        8.76     11.80 o 
 -11  17   2       79.23        6.37     10.98 o 
 -10  17   2       16.24        3.63     10.51 o 
  -9  17   2       10.36       -2.34     16.37 o 
  -7  17   2       30.01       12.28     22.08 o 
  -6  17   2       11.20        9.84     11.98 o 
  -5  17   2       99.11      191.98     40.59 o 
  -4  17   2      195.97      179.55     40.32 o 
  -3  17   2      973.53      981.18     86.69 o 
  -2  17   2      169.57      153.27     38.94 o 
  -1  17   2     1231.58     1190.80     89.99 o 
   0  17   2     4921.13     4516.28     87.67 o 
   1  17   2       23.41       33.85     10.29 o 
   2  17   2       26.98       29.84     12.06 o 
   3  17   2       85.19      133.74     18.54 o 
   4  17   2      338.53      317.29     42.91 o 
   5  17   2      811.47      878.45     69.07 o 
   6  17   2      183.75       76.64    105.74 o 
   7  17   2       88.17       71.83     45.85 o 
   9  17   2       43.77       17.81     18.06 o 
  10  17   2       72.92       72.56     18.22 o 
  11  17   2        1.79       24.21     14.61 o 
  12  17   2        4.56       11.61     14.52 o 
  13  17   2        0.34        2.97      8.64 o 
 -13  18   2       31.77       31.70      8.84 o 
 -12  18   2        5.01       -1.79     12.24 o 
 -11  18   2        0.49      129.85    108.12 o 
 -10  18   2        0.38        9.29     11.08 o 
  -9  18   2        0.01        0.30     18.31 o 
  -7  18   2       77.33       30.28     33.90 o 
  -6  18   2      518.78      594.85     36.00 o 
  -5  18   2     1353.71     1330.18    102.46 o 
  -4  18   2     1624.40     1681.90    117.51 o 
  -3  18   2       93.11       58.37     29.28 o 
  -2  18   2      199.06      143.14     39.18 o 
  -1  18   2      177.08      178.48     41.74 o 
   0  18   2     1528.63     1300.33     48.35 o 
   1  18   2     1147.72     1223.54     41.01 o 
   2  18   2      354.28      307.22     24.83 o 
   3  18   2      406.55      426.27     37.29 o 
   4  18   2      194.36      188.96     27.31 o 
   5  18   2        2.27       27.64     18.75 o 
   6  18   2       21.29       24.55     10.84 o 
   7  18   2       27.65       26.24     19.21 o 
   8  18   2       89.12      105.44    165.82 o 
   9  18   2       72.45       35.98     25.66 o 
  10  18   2        0.17       -0.20     14.97 o 
  11  18   2      140.62      284.98     28.25 o 
  12  18   2        3.58        0.21     13.50 o 
  13  18   2       22.90       25.85     27.03 o 
 -12  19   2        0.35        2.41      6.54 o 
 -10  19   2       77.21        4.63     10.12 o 
  -9  19   2       20.62       -3.61     17.64 o 
  -7  19   2        7.73        7.63     16.47 o 
  -6  19   2        0.46        5.10      9.73 o 
  -5  19   2      104.16       84.44     35.36 o 
  -4  19   2     1719.69     1731.72    119.57 o 
  -3  19   2     1124.78      931.26     90.74 o 
  -2  19   2       64.38       88.90     33.56 o 
  -1  19   2      241.01      192.22     42.65 o 
   0  19   2      668.35      685.20     51.18 o 
   1  19   2        0.96        4.18     12.73 o 
   2  19   2       47.93       22.26     13.46 o 
   3  19   2      325.93      323.09     33.04 o 
   4  19   2      629.31      670.45     49.72 o 
   5  19   2      553.23      230.13    286.77 o 
   6  19   2      204.73      210.06     21.57 o 
   9  19   2       14.49       10.60     14.75 o 
  10  19   2       66.09       57.41     18.03 o 
  11  19   2        0.37        1.20     12.10 o 
  12  19   2       32.53        0.53     13.19 o 
  13  19   2        0.00        2.31      6.65 o 
 -12  20   2       37.21       -3.75      7.25 o 
 -11  20   2        0.01        5.11      9.01 o 
 -10  20   2       60.31       -0.56     10.60 o 
  -9  20   2       97.47       -0.30     16.41 o 
  -7  20   2        0.44       -1.37     23.47 o 
  -6  20   2      209.79      160.57     21.16 o 
  -5  20   2     1265.72     1267.98     61.02 o 
  -4  20   2      709.21      675.33     78.42 o 
  -3  20   2      210.11      186.86     48.38 o 
  -2  20   2        0.41      -17.14     22.70 o 
  -1  20   2      156.85      121.32     34.94 o 
   0  20   2      562.46      485.91     44.90 o 
   1  20   2      247.04      236.43     33.44 o 
   2  20   2        0.07       20.03     24.67 o 
   3  20   2      934.30     1039.60     96.75 o 
   4  20   2      611.62      644.98     45.45 o 
   5  20   2       57.38       49.64     14.19 o 
   6  20   2        3.50        0.93      8.18 o 
   7  20   2      239.89      171.67    149.14 o 
   9  20   2        0.39       -0.96     13.88 o 
  10  20   2        1.32        4.04      8.66 o 
  11  20   2       50.50      105.84     18.58 o 
  12  20   2        4.45        8.05     12.71 o 
  13  20   2        2.83       -4.15     10.03 o 
 -12  21   2        0.04       -0.76      9.51 o 
 -11  21   2        2.37        2.59     12.74 o 
 -10  21   2       12.50       -1.50      9.93 o 
  -6  21   2        5.58       13.88     10.24 o 
  -5  21   2      108.65      113.16     18.81 o 
  -4  21   2       64.44       76.11     11.99 o 
  -3  21   2       58.20       44.69     23.98 o 
  -2  21   2       73.67       44.88     28.81 o 
  -1  21   2      866.73      881.63     86.73 o 
   0  21   2     1085.12     1005.39     64.61 o 
   1  21   2      844.16      849.39     60.17 o 
   2  21   2      183.08      169.07     46.02 o 
   3  21   2      331.07      397.63     63.38 o 
   4  21   2      366.92      361.95     28.61 o 
   5  21   2       47.24       26.49     15.37 o 
   6  21   2       11.80        8.31      9.80 o 
   7  21   2       75.59       64.13     50.84 o 
   9  21   2        1.41       -0.31     14.83 o 
  10  21   2      187.75      260.78     28.90 o 
  11  21   2       12.78       18.61     12.57 o 
  12  21   2       29.04       10.36     12.41 o 
 -12  22   2       21.57       -0.71      9.82 o 
 -11  22   2       27.17       -0.36     11.05 o 
 -10  22   2       21.63        1.93      9.67 o 
  -9  22   2      101.52       -1.12     17.22 o 
  -7  22   2       37.42       -6.33     24.11 o 
  -6  22   2       80.44       56.88     46.34 o 
  -5  22   2        0.43       -3.23     10.68 o 
  -4  22   2      280.89      277.48     19.24 o 
  -3  22   2       32.94       36.67     12.40 o 
  -2  22   2       50.88       43.51     27.12 o 
  -1  22   2     3060.79     2946.53    160.59 o 
   0  22   2      816.03      854.94     86.67 o 
   1  22   2      941.44      819.15     59.61 o 
   2  22   2        3.97       10.02     25.26 o 
   3  22   2      256.22      207.76     51.36 o 
   4  22   2     1197.15     1183.77     50.90 o 
   5  22   2        2.41       -1.10      8.53 o 
   6  22   2       11.76       -2.05      9.07 o 
   7  22   2      605.26      439.05    358.18 o 
   8  22   2      151.98      182.37     24.60 o 
   9  22   2      107.20       89.43     85.65 o 
  10  22   2        2.91        1.33      7.78 o 
  11  22   2       12.52       32.26     12.79 o 
  12  22   2        2.61        2.68     10.46 o 
 -12  23   2       42.88       -1.89      7.79 o 
  -9  23   2        0.21       -1.70     15.64 o 
  -8  23   2       28.14        0.26     21.09 o 
  -6  23   2        0.13        9.37     15.54 o 
  -5  23   2      186.44      191.50     26.86 o 
  -4  23   2      573.05      604.52     27.76 o 
  -3  23   2      154.59      151.68     14.89 o 
  -2  23   2       36.20       32.57     13.13 o 
  -1  23   2       46.33       32.34     28.71 o 
   0  23   2      259.07      212.92     48.56 o 
   1  23   2      980.63      972.45     94.04 o 
   2  23   2      133.66       29.86     67.74 o 
   3  23   2      171.36      161.15     21.68 o 
   4  23   2      860.35      898.89     45.59 o 
   5  23   2        0.04        0.41     12.96 o 
   6  23   2      101.68      140.33     23.30 o 
   7  23   2        0.48       29.35     17.06 o 
   8  23   2        0.78       -1.53     11.94 o 
   9  23   2       19.43       30.09     16.14 o 
  10  23   2       22.44       38.55     15.51 o 
  11  23   2       31.27       41.06     12.38 o 
  12  23   2       33.55        7.81      9.32 o 
 -11  24   2        2.56        3.09      9.64 o 
 -10  24   2       86.92        0.54     12.21 o 
  -8  24   2       41.09        5.76     20.26 o 
  -7  24   2       45.39       -3.59     24.48 o 
  -6  24   2      166.50      124.66     87.09 o 
  -5  24   2       19.25        5.15     11.73 o 
  -4  24   2      443.66      414.30     31.73 o 
  -3  24   2        0.65        3.51      7.13 o 
  -2  24   2     1423.32     1426.94     39.86 o 
  -1  24   2      337.49      378.06     32.29 o 
   0  24   2      414.11      106.48    199.88 o 
   1  24   2        0.54      -12.94     29.10 o 
   2  24   2      838.21      833.77     89.76 o 
   3  24   2       17.63       22.99     14.45 o 
   4  24   2       12.21        9.79      8.96 o 
   5  24   2        4.35       -1.67     12.53 o 
   6  24   2      221.99      318.88     33.27 o 
   7  24   2      229.55      234.63     28.16 o 
   8  24   2       38.10       23.58     24.27 o 
   9  24   2       46.37       39.53     16.11 o 
  10  24   2       27.62       54.94     16.09 o 
  11  24   2        1.31        3.19      9.09 o 
 -11  25   2        1.84        0.36      6.32 o 
  -9  25   2        3.42        2.48     16.15 o 
  -6  25   2       40.29       21.75     18.59 o 
  -5  25   2       39.56       13.95     11.00 o 
  -4  25   2      612.59      697.17     46.10 o 
  -3  25   2      125.53      145.74     15.08 o 
  -2  25   2       65.06       55.81     11.89 o 
  -1  25   2       22.31       12.31      6.52 o 
   0  25   2      297.16      282.27     26.40 o 
   1  25   2      285.29      274.49     56.29 o 
   2  25   2       50.14       12.42     23.91 o 
   3  25   2       37.29       19.64     27.03 o 
   4  25   2      477.78      289.21    253.84 o 
   5  25   2        1.70        3.04      9.20 o 
   6  25   2       52.73       25.04     23.83 o 
   7  25   2        7.93        5.37      9.41 o 
   8  25   2       59.62       44.81     44.18 o 
   9  25   2        9.91        8.11     10.41 o 
  10  25   2        0.36        4.76      8.05 o 
  11  25   2        9.47       28.54      9.51 o 
 -11  26   2        1.14        2.83      5.63 o 
  -9  26   2       27.82       -1.46     14.09 o 
  -8  26   2        0.77       -1.33     20.67 o 
  -6  26   2        3.06       21.33     16.92 o 
  -5  26   2      208.35      265.30     30.79 o 
  -4  26   2       22.63       22.65     22.56 o 
  -3  26   2       29.59       20.00      8.26 o 
  -2  26   2      245.19      233.76     19.49 o 
  -1  26   2      150.54      134.13     14.14 o 
   0  26   2        0.50        3.59      7.87 o 
   3  26   2       12.07        5.95     10.56 o 
   4  26   2        3.03       12.46     12.67 o 
   5  26   2       44.48       38.97     17.80 o 
   6  26   2       36.49       56.63     18.23 o 
   7  26   2        0.01        1.89      8.90 o 
   8  26   2       20.76        8.72     10.26 o 
   9  26   2       81.02      107.88     19.82 o 
  10  26   2        3.47        5.71      8.74 o 
  11  26   2        6.70        7.97     10.05 o 
 -11  27   2       19.73       13.62     13.35 o 
  -9  27   2        0.50        1.26     14.68 o 
  -7  27   2        7.21       -0.46     22.16 o 
  -6  27   2        0.94       -1.24     11.21 o 
  -5  27   2       33.06       27.28     28.62 o 
  -4  27   2       50.44       53.16     18.63 o 
  -3  27   2      103.48      110.36     14.82 o 
  -2  27   2        6.23        7.15      9.16 o 
  -1  27   2        7.32        2.83      8.35 o 
   0  27   2        4.11       21.33     15.26 o 
   1  27   2      212.53      223.05     28.63 o 
   2  27   2        3.80        9.83     17.71 o 
   3  27   2      176.42       75.76     85.52 o 
   4  27   2       56.44       24.51     32.16 o 
   5  27   2       58.92       61.70     19.69 o 
   6  27   2        6.68       30.98     16.07 o 
   7  27   2      227.41      260.08     27.93 o 
   8  27   2       33.23       22.36     10.89 o 
   9  27   2        0.31       -3.97     12.04 o 
  10  27   2        8.72       12.17     10.85 o 
  11  27   2        0.03        6.91      7.42 o 
 -11  28   2        0.02        2.19      6.38 o 
 -10  28   2        6.91       15.34     10.85 o 
  -9  28   2        2.24       -1.20     13.46 o 
  -8  28   2       32.12       -4.20     18.50 o 
  -7  28   2       13.74        1.26     21.92 o 
  -6  28   2        9.26       12.00     14.16 o 
  -5  28   2      348.10      245.92    183.86 o 
  -4  28   2      236.77      251.13     28.97 o 
  -3  28   2      225.51      116.77    107.21 o 
  -2  28   2      108.69      102.54     14.29 o 
  -1  28   2      105.76      109.86     12.32 o 
   0  28   2      366.41      334.99     33.33 o 
   1  28   2       73.76       69.02     19.09 o 
   2  28   2       37.13       17.35     21.52 o 
   3  28   2       46.71       44.95     19.82 o 
   4  28   2      133.76       73.46     76.02 o 
   5  28   2       21.00       13.13     14.51 o 
   6  28   2        5.20        2.35      8.74 o 
   7  28   2       30.17       11.43     13.34 o 
   8  28   2       53.85       59.83     11.04 o 
   9  28   2        2.89       21.19     12.93 o 
  10  28   2        2.03       -1.84      5.51 o 
 -10  29   2        0.22       -1.76      5.74 o 
  -9  29   2        0.06       -0.23     12.15 o 
  -8  29   2       53.77        0.38     16.15 o 
  -5  29   2       36.57       23.51     22.65 o 
  -4  29   2       46.84       50.89     17.57 o 
  -3  29   2       50.55       62.64     18.40 o 
  -2  29   2        8.32        7.50      9.39 o 
  -1  29   2       51.69       74.80     12.90 o 
   0  29   2      343.35      367.67     34.13 o 
   1  29   2      276.64      299.05     23.56 o 
   2  29   2      161.86      158.29     18.06 o 
   3  29   2      159.84      168.11     27.46 o 
   4  29   2       26.87       23.01     15.75 o 
   5  29   2       58.24       48.94     18.66 o 
   6  29   2       20.34       14.73     14.20 o 
   7  29   2        0.04        1.78     11.51 o 
   8  29   2       27.46       15.14     14.55 o 
   9  29   2        0.55       -3.96      6.69 o 
  10  29   2       72.64      105.97     12.56 o 
 -10  30   2       12.06       22.15      8.20 o 
  -9  30   2       33.18       27.64     24.26 o 
  -7  30   2       20.78        7.77     20.59 o 
  -6  30   2       20.24       -1.76     17.89 o 
  -5  30   2       13.60        8.59     11.15 o 
  -4  30   2      413.09      474.36     37.63 o 
  -3  30   2      211.69      249.57     28.02 o 
  -2  30   2        1.12       -4.83      7.68 o 
  -1  30   2      536.93      565.82     27.56 o 
   0  30   2      395.61      424.60     35.57 o 
   1  30   2       12.84       26.87     12.21 o 
   2  30   2       22.94       23.17     10.97 o 
   3  30   2       67.50       78.16     18.32 o 
   4  30   2      321.91      343.14     34.64 o 
   5  30   2       31.60       43.98     17.25 o 
   6  30   2        0.94        6.65     13.01 o 
   7  30   2      175.80      123.32    106.58 o 
   8  30   2       28.54       12.96     18.40 o 
   9  30   2       35.37       51.64     13.13 o 
  -9  31   2        0.30        2.03      6.42 o 
  -8  31   2        5.79       -3.70     13.14 o 
  -5  31   2       12.46       15.71     14.55 o 
  -4  31   2      230.01      132.90    115.87 o 
  -3  31   2       65.44       54.57     12.18 o 
  -2  31   2       43.41       43.76     11.22 o 
  -1  31   2        9.42       13.26      9.33 o 
   0  31   2       43.46       43.65     13.81 o 
   1  31   2      421.75      478.85     27.18 o 
   2  31   2        6.55        8.33     10.62 o 
   3  31   2      131.57      126.00     16.44 o 
   4  31   2      318.45      431.39     39.13 o 
   5  31   2        7.88       12.28     13.80 o 
   6  31   2      124.08      136.63     21.00 o 
   7  31   2        8.84        4.17      6.32 o 
   8  31   2        0.27       11.37     11.40 o 
   9  31   2        2.76        7.00      6.96 o 
  -9  32   2       18.06       10.91     11.81 o 
  -8  32   2        6.20        7.62     10.47 o 
  -7  32   2        5.67        4.09     14.87 o 
  -6  32   2       42.82        2.21     14.56 o 
  -5  32   2       31.89        0.22     13.50 o 
  -4  32   2      164.00      176.93     17.30 o 
  -3  32   2        5.96       18.45     10.43 o 
  -2  32   2      272.85      342.61     21.72 o 
  -1  32   2      315.49      378.11     31.94 o 
   0  32   2      221.12      243.06     20.00 o 
   1  32   2        9.99        4.32     10.02 o 
   2  32   2       45.61       48.92     12.15 o 
   3  32   2      449.55      540.20     32.82 o 
   4  32   2       38.41       52.54     12.88 o 
   5  32   2       35.49       59.15     12.69 o 
   6  32   2       51.69       71.11     16.74 o 
   7  32   2      131.63      167.63     13.67 o 
   8  32   2       25.07       13.38     13.32 o 
  -8  33   2       14.51        5.40      6.31 o 
  -7  33   2        8.05        2.15     10.18 o 
  -6  33   2        4.12       10.39      8.34 o 
  -5  33   2       14.78       23.92     15.50 o 
  -4  33   2      449.60      574.83     27.39 o 
  -3  33   2       42.70       41.46     11.02 o 
  -2  33   2        2.50        9.87      9.37 o 
  -1  33   2       39.42       64.75     19.89 o 
   0  33   2        3.03        1.38      8.96 o 
   1  33   2       95.04      110.23     14.24 o 
   2  33   2       65.73       77.72     13.20 o 
   3  33   2        2.90        7.10      9.30 o 
   4  33   2      349.96      495.22     49.24 o 
   5  33   2        4.96        6.72     13.15 o 
   6  33   2       94.72      122.32     18.50 o 
   7  33   2        2.32        3.41      7.08 o 
   8  33   2        3.30       10.49      8.42 o 
  -8  34   2        1.21        3.63      7.32 o 
  -7  34   2        0.08       -1.30      6.87 o 
  -6  34   2        1.65       11.16     11.51 o 
  -5  34   2       36.12       59.19     11.94 o 
  -4  34   2       33.47       47.44     16.92 o 
  -3  34   2        1.68       -0.49      7.44 o 
  -2  34   2        4.85        5.06      8.15 o 
  -1  34   2      121.92      152.47     24.83 o 
   0  34   2       10.98       11.10      8.63 o 
   1  34   2      152.83      194.24     16.60 o 
   2  34   2       18.34       23.21     15.80 o 
   3  34   2       13.25       12.41     11.50 o 
   4  34   2        6.21        8.73      7.92 o 
   5  34   2       22.35       16.21     17.15 o 
   6  34   2       13.23       17.20      7.79 o 
   7  34   2        9.73       20.34     10.09 o 
  -7  35   2       69.50       94.35     13.29 o 
  -6  35   2        0.60       -7.56     10.84 o 
  -5  35   2       74.36      112.15     12.55 o 
  -4  35   2        0.65        1.48      9.51 o 
  -3  35   2        4.66        0.67      9.42 o 
  -2  35   2        0.00       -0.95      7.72 o 
  -1  35   2       10.92       25.11     15.65 o 
   0  35   2       58.44       79.77     18.30 o 
   1  35   2       34.93       43.37     16.31 o 
   2  35   2        1.43        0.54     13.08 o 
   3  35   2        9.34       18.20     13.90 o 
   4  35   2        0.08       -3.06     12.18 o 
   5  35   2        1.31       -0.41      7.27 o 
   6  35   2        0.01       -1.97      6.24 o 
   7  35   2       12.64       16.05      8.50 o 
  -6  36   2        0.21        3.33      8.73 o 
  -5  36   2        5.90       13.46      7.04 o 
  -4  36   2        1.40       -0.54      8.27 o 
  -3  36   2        0.15        8.10     14.52 o 
  -2  36   2        1.83       11.52     14.22 o 
  -1  36   2       15.71       19.70     14.52 o 
   0  36   2        5.51        6.14     12.17 o 
   1  36   2       45.26       69.95     16.99 o 
   2  36   2       28.33       30.03     13.75 o 
   3  36   2        2.68       13.03     12.58 o 
   4  36   2        1.38        0.22     10.53 o 
   5  36   2        2.94       -0.81      6.84 o 
   6  36   2        2.39        4.20      8.30 o 
  -4  37   2        0.53        8.52     10.45 o 
  -3  37   2        9.83       21.33     13.09 o 
  -2  37   2        3.69        1.31     12.87 o 
  -1  37   2       30.38       46.01     15.58 o 
   0  37   2       37.98       37.90     14.18 o 
   1  37   2        0.05       -8.17     11.43 o 
   2  37   2       45.08       50.05     14.12 o 
   3  37   2        1.75        4.68      6.75 o 
   4  37   2        1.79       -1.28      6.32 o 
   5  37   2        0.04        2.40      5.24 o 
  -3  38   2       44.35       65.90     13.86 o 
  -2  38   2       16.22       28.02     12.54 o 
  -1  38   2      139.24      186.52     21.06 o 
   0  38   2        6.47       17.45     13.01 o 
   1  38   2       23.75       34.69     12.49 o 
   2  38   2        2.40       -1.17      9.88 o 
   3  38   2        0.60        2.78      8.61 o 
   4  38   2       18.06       19.53      8.73 o 
  -2  39   2        0.86       -1.35      8.58 o 
  -1  39   2        0.03        0.15      9.31 o 
   0  39   2        4.48       -2.10      9.30 o 
   1  39   2       21.61       24.82     10.37 o 
   2  39   2        0.99       19.78      8.99 o 
   3  39   2        2.96        1.76      6.57 o 
 -14   1   3        2.45       13.84      7.57 o 
 -13   1   3       10.07       29.05     10.44 o 
 -12   1   3       21.23       34.12     11.89 o 
 -11   1   3       73.67      166.28     18.42 o 
 -10   1   3      119.75       71.32     21.31 o 
  -9   1   3        2.84       -3.70     11.52 o 
  -8   1   3      252.84      213.58     56.91 o 
  -7   1   3       19.81       39.17     20.75 o 
  -6   1   3        6.87       11.90     16.81 o 
  -5   1   3        7.44       11.66     19.00 o 
  -4   1   3       87.98      117.10     24.15 o 
  -3   1   3     1894.89     1456.18     65.54 o 
  -2   1   3     4027.95     3394.50     87.33 o 
  -1   1   3     1403.77     1627.57     38.63 o 
   0   1   3       12.37       -0.91     14.24 o 
   1   1   3     3812.24     3657.62     87.20 o 
   2   1   3      762.41      713.16     43.94 o 
   3   1   3     2872.88     3114.19     63.54 o 
   4   1   3      431.38      440.40     26.04 o 
   5   1   3      317.44      315.78     29.08 o 
   6   1   3       16.08       24.48     13.14 o 
   7   1   3       53.85       47.95     15.76 o 
   8   1   3        2.83        8.87      7.18 o 
   9   1   3        1.77        5.69      9.15 o 
  10   1   3       39.65       57.50     23.04 o 
  11   1   3       10.29       24.21     14.95 o 
  12   1   3       35.22       64.29     17.08 o 
  13   1   3       18.69       40.15     13.33 o 
  14   1   3        0.60        3.51      8.15 o 
 -14   2   3        2.80        5.85      7.28 o 
 -13   2   3        1.92        3.11      8.58 o 
 -12   2   3        0.27       11.41      8.55 o 
 -11   2   3        2.14       20.69     12.17 o 
 -10   2   3       58.73       60.34     16.92 o 
  -9   2   3      442.26      313.31    216.42 o 
  -8   2   3      136.24      192.94     33.80 o 
  -7   2   3       38.46       45.73     20.75 o 
  -6   2   3       11.51       22.55     18.26 o 
  -5   2   3     1358.90     1399.76     68.70 o 
  -4   2   3      149.27      137.31     25.41 o 
  -3   2   3      418.95      429.24     34.66 o 
  -2   2   3     4442.67     3620.45     89.94 o 
  -1   2   3       29.27       20.10      8.53 o 
   0   2   3     2598.62     2193.14     68.89 o 
   1   2   3      117.66      143.73     22.42 o 
   2   2   3      216.72      251.34     21.80 o 
   3   2   3        0.03       -2.36     10.48 o 
   4   2   3       16.74       13.35     10.24 o 
   5   2   3       10.07       37.12     14.97 o 
   6   2   3       37.98       64.50     16.89 o 
   7   2   3     1133.60     1290.74     57.41 o 
   8   2   3      250.14      289.33     16.97 o 
   9   2   3        7.93       14.72     11.21 o 
  10   2   3       68.10       69.25     24.97 o 
  11   2   3       21.77       24.75     14.95 o 
  12   2   3        0.13       14.40     14.14 o 
  13   2   3        8.71       41.26     14.08 o 
  14   2   3        2.93        8.47     13.74 o 
 -14   3   3       45.76      133.62     12.22 o 
 -13   3   3        3.45       12.57      9.45 o 
 -12   3   3       55.56       85.98     14.42 o 
 -11   3   3        6.54       56.28     21.68 o 
 -10   3   3       31.07       23.09     14.62 o 
  -9   3   3       25.34       20.72     10.12 o 
  -8   3   3        4.65       21.94     18.11 o 
  -7   3   3      136.16      119.61     26.51 o 
  -6   3   3     2410.47     2543.12     96.71 o 
  -5   3   3      999.96      877.32     54.76 o 
  -4   3   3      304.54      276.18     31.06 o 
  -3   3   3     2338.62     2045.12     70.66 o 
  -2   3   3       67.92       56.56     16.88 o 
  -1   3   3      657.63      721.86     28.48 o 
   0   3   3       16.20       18.87      7.28 o 
   1   3   3      157.54      101.13     18.39 o 
   2   3   3     2811.86     2774.90     78.37 o 
   3   3   3      321.70      352.01     24.03 o 
   4   3   3      106.60      115.48     15.97 o 
   5   3   3     2162.16     2521.86     91.25 o 
   6   3   3      127.29      146.33     20.78 o 
   7   3   3      270.87      253.93     27.62 o 
   8   3   3      263.38      377.28     22.19 o 
   9   3   3       72.96      127.22     17.76 o 
  10   3   3      190.22      284.70     23.89 o 
  11   3   3        1.34        5.05     13.77 o 
  12   3   3       45.08       66.16     22.38 o 
  13   3   3       91.42      177.17     39.56 o 
  14   3   3        0.91        1.86      7.94 o 
 -14   4   3        0.15        2.03      6.36 o 
 -13   4   3        9.68       32.68     10.03 o 
 -12   4   3      149.56      284.46     28.26 o 
 -11   4   3       33.06       44.74     21.60 o 
 -10   4   3        7.85       34.86     33.71 o 
  -9   4   3      272.72      307.68     24.20 o 
  -8   4   3      273.29      321.59     23.50 o 
  -7   4   3      302.86      445.18     43.83 o 
  -6   4   3     1202.46     1493.40     76.94 o 
  -5   4   3     2260.12     2206.14     84.06 o 
  -4   4   3     1564.07     1622.04     67.78 o 
  -3   4   3        1.56        7.13     16.46 o 
  -2   4   3       77.75       80.18     13.31 o 
  -1   4   3      928.49      851.88     44.31 o 
   0   4   3     1839.46     1717.94     59.82 o 
   1   4   3      162.88      170.50     22.30 o 
   2   4   3     4272.88     4290.31     81.18 o 
   3   4   3      251.76      267.01     23.00 o 
   4   4   3      853.34      962.18     38.85 o 
   5   4   3      890.34      885.19     38.58 o 
   6   4   3      101.59      105.59     19.06 o 
   7   4   3      314.87      362.85     34.10 o 
   8   4   3      488.56      555.61     24.96 o 
   9   4   3        2.69       15.31     11.45 o 
  10   4   3      466.45      706.29     35.23 o 
  11   4   3        7.27       16.58     12.16 o 
  12   4   3       29.92       52.77     16.42 o 
  13   4   3       11.91       90.15     45.92 o 
  14   4   3        1.79        1.18      7.46 o 
 -14   5   3       40.35      120.61     10.93 o 
 -13   5   3        2.21        4.50      6.84 o 
 -12   5   3       84.42      161.74     14.70 o 
 -11   5   3       10.01      131.98    106.36 o 
 -10   5   3       31.81       24.80     13.45 o 
  -9   5   3       61.00      111.77     27.63 o 
  -8   5   3       86.66       85.18     14.24 o 
  -7   5   3       10.03       11.61     15.76 o 
  -6   5   3     4581.52     4817.84    129.30 o 
  -5   5   3       92.89       92.74     21.67 o 
  -4   5   3      828.21      762.39     47.38 o 
  -3   5   3     1852.93     1750.76     65.93 o 
  -2   5   3      292.11      299.35     21.58 o 
  -1   5   3     1638.36     1397.71     55.34 o 
   0   5   3      359.80      262.46     26.35 o 
   1   5   3     1152.21     1000.56     37.74 o 
   2   5   3     7121.72     7729.81    114.75 o 
   3   5   3       38.03       39.27     11.60 o 
   4   5   3       92.20      124.03     16.01 o 
   5   5   3     3876.39     4121.89    131.07 o 
   6   5   3      745.91      831.59     44.35 o 
   7   5   3       18.79       17.05     18.73 o 
   8   5   3      368.95      491.21     23.51 o 
   9   5   3      150.31      209.23     28.51 o 
  10   5   3      326.38      464.10     86.06 o 
  11   5   3       20.61        5.56     12.59 o 
  12   5   3        6.78       19.84     10.34 o 
  13   5   3       94.13      158.31     34.38 o 
  14   5   3        0.34        6.19      8.67 o 
 -14   6   3        0.08       -1.57      5.59 o 
 -13   6   3       14.77       20.39     10.16 o 
 -12   6   3       68.44      127.15     13.17 o 
 -11   6   3      109.32      219.50     19.94 o 
 -10   6   3        2.12      152.40    136.23 o 
  -9   6   3     1135.69     1633.02     52.54 o 
  -8   6   3       80.54       94.93     14.83 o 
  -7   6   3       28.32       41.75     20.43 o 
  -6   6   3       28.70       25.26     16.59 o 
  -5   6   3       43.33       40.99     17.96 o 
  -4   6   3        6.80        2.10     15.24 o 
  -3   6   3     1111.48     1118.88     52.12 o 
  -2   6   3      112.67      112.33     16.14 o 
  -1   6   3     7585.48     6960.49     92.81 o 
   0   6   3      216.03      232.83     18.34 o 
   1   6   3      122.90      153.68     17.71 o 
   2   6   3      802.27      813.70     38.21 o 
   3   6   3       92.29       94.21     14.61 o 
   4   6   3       74.01       50.15     11.42 o 
   5   6   3        0.64        3.64     17.70 o 
   6   6   3      976.37      962.28     77.98 o 
   7   6   3      334.16      311.86     47.34 o 
   8   6   3      816.73      946.86     44.87 o 
   9   6   3       51.53       49.02     15.57 o 
  10   6   3      194.73      271.42     35.85 o 
  11   6   3       15.92        8.03     12.48 o 
  12   6   3       60.62        0.15     10.85 o 
  13   6   3        0.50      115.33     96.03 o 
  14   6   3        4.93        8.86     10.60 o 
 -14   7   3        5.56       12.43     10.08 o 
 -13   7   3       17.78       19.47      7.25 o 
 -12   7   3       53.04       84.98     19.88 o 
 -11   7   3      110.77       49.22     29.69 o 
 -10   7   3      162.27      155.73    126.36 o 
  -9   7   3        0.17        9.74      9.60 o 
  -8   7   3      837.07     1067.32     49.07 o 
  -7   7   3       49.12       45.24     20.25 o 
  -6   7   3      531.77      526.98     43.35 o 
  -5   7   3      536.62      633.94     45.57 o 
  -4   7   3      696.08      776.39     46.37 o 
  -3   7   3     4319.51     3988.89     97.47 o 
  -2   7   3     7982.32     7676.83    103.03 o 
  -1   7   3      168.67      167.01     17.51 o 
   0   7   3      465.86      422.10     23.95 o 
   1   7   3       33.23       28.85     12.43 o 
   2   7   3     9203.91     9615.16    131.74 o 
   3   7   3     1273.44     1288.02     43.41 o 
   4   7   3      372.13      352.94     28.11 o 
   5   7   3     2871.18     3011.42    134.79 o 
   6   7   3     1167.26     1188.67     87.09 o 
   7   7   3       25.14       31.83     23.32 o 
   8   7   3       25.76       31.64     12.60 o 
   9   7   3      149.52      268.64     24.11 o 
  10   7   3      139.66      204.31     21.55 o 
  11   7   3       49.40       38.13     13.78 o 
  12   7   3        4.49        4.48     10.47 o 
  13   7   3       47.63       68.16     48.06 o 
  14   7   3        0.35        1.05      9.75 o 
 -14   8   3        1.58        1.75      8.76 o 
 -13   8   3        7.81        9.89      6.39 o 
 -12   8   3        7.18       28.81      8.94 o 
 -11   8   3       12.36       34.11      9.79 o 
 -10   8   3        4.03       21.36     10.93 o 
  -9   8   3       51.94       76.49     18.28 o 
  -8   8   3        0.31        3.15     10.05 o 
  -7   8   3      137.39      136.46     25.88 o 
  -6   8   3      561.69      560.31     45.19 o 
  -5   8   3       63.91       95.02     20.74 o 
  -4   8   3      102.61       87.83     20.68 o 
  -3   8   3        3.13        5.10     10.63 o 
  -2   8   3      421.63      337.24     23.92 o 
  -1   8   3     2782.70     2806.11     61.12 o 
   0   8   3     1010.75      812.60     33.08 o 
   1   8   3      147.38      149.06     18.44 o 
   2   8   3      289.26      370.35     21.39 o 
   3   8   3       68.61       52.61     11.53 o 
   4   8   3      869.53      998.93     58.00 o 
   5   8   3      195.54      276.29     45.87 o 
   6   8   3      164.11      187.77     39.03 o 
   7   8   3       40.00       68.62     15.97 o 
   8   8   3       12.92       18.33     10.07 o 
   9   8   3      187.56      236.68     49.48 o 
  10   8   3        6.30       30.38     14.01 o 
  11   8   3       13.48        9.09      8.79 o 
  12   8   3        7.47        7.20      8.92 o 
  13   8   3        0.14       69.74     58.85 o 
 -14   9   3        4.99       16.44      9.80 o 
 -13   9   3        1.21        1.53      5.64 o 
 -12   9   3        6.95       20.22      7.27 o 
 -11   9   3        6.36        4.67      8.07 o 
 -10   9   3       11.39       20.21      8.58 o 
  -9   9   3       69.62       93.31     19.41 o 
  -8   9   3        0.19        6.47      9.97 o 
  -7   9   3      263.17      337.78     37.23 o 
  -6   9   3      591.68      704.62     49.78 o 
  -5   9   3      434.11      477.44     39.67 o 
  -4   9   3      589.80      578.77     40.78 o 
  -3   9   3      436.42      442.78     28.33 o 
  -2   9   3      679.14      677.29     33.01 o 
  -1   9   3       70.44       52.94     12.92 o 
   0   9   3      115.78      123.90     15.25 o 
   1   9   3     2626.12     2507.88     52.67 o 
   2   9   3     1412.60     1368.30     65.58 o 
   3   9   3        9.26       37.32     19.23 o 
   4   9   3       39.35       48.45     19.23 o 
   5   9   3      114.53      141.84     26.53 o 
   6   9   3      101.74       92.89     33.17 o 
   7   9   3      186.65      250.88     24.02 o 
   8   9   3      244.94      253.00     25.84 o 
   9   9   3      218.36      211.54    145.83 o 
  10   9   3       13.04       14.24     13.37 o 
  11   9   3       10.52        7.60      8.68 o 
  12   9   3        2.29        7.15      9.02 o 
  13   9   3        1.94        6.40     10.57 o 
 -14  10   3        3.23        0.23      7.75 o 
 -13  10   3        5.93        2.81      8.19 o 
 -12  10   3        8.06       15.27      6.63 o 
 -11  10   3        1.91        5.23      8.83 o 
 -10  10   3       19.58       29.74     18.60 o 
  -9  10   3      168.60      279.36     28.85 o 
  -8  10   3       10.62        0.22      9.45 o 
  -7  10   3      109.33      159.58     27.68 o 
  -6  10   3       76.37       91.31     20.79 o 
  -5  10   3     2113.33     2323.94     83.32 o 
  -4  10   3       37.37       35.22     13.11 o 
  -3  10   3        0.01        5.01     10.58 o 
  -2  10   3      787.79      825.89     36.57 o 
  -1  10   3        1.04        6.42      9.94 o 
   0  10   3      209.66      193.28     18.03 o 
   1  10   3      262.51      245.52     21.05 o 
   2  10   3      152.94      131.06     25.27 o 
   3  10   3       76.26       60.56     20.24 o 
   4  10   3       18.00       32.86     18.34 o 
   5  10   3      115.85      133.02     25.70 o 
   6  10   3       86.79      112.76     31.92 o 
   7  10   3      582.10      596.81     35.24 o 
   8  10   3      177.43      176.05     21.93 o 
   9  10   3        7.65       24.50     13.85 o 
  10  10   3      117.84       99.86     71.54 o 
  11  10   3        8.37       10.48      9.28 o 
  12  10   3        0.11        2.14      9.94 o 
  13  10   3        0.57       12.07      7.30 o 
 -14  11   3       13.04       24.17      9.15 o 
 -13  11   3        0.04        2.34      7.71 o 
 -12  11   3        6.22        8.65     11.00 o 
 -11  11   3       22.83        5.92     10.88 o 
 -10  11   3        5.17        5.49      8.98 o 
  -9  11   3        7.57       27.57     12.96 o 
  -8  11   3        7.97        8.18     10.39 o 
  -7  11   3        0.05       -2.72     15.14 o 
  -6  11   3     1651.75     1935.20     80.06 o 
  -5  11   3       23.67       20.20     15.02 o 
  -4  11   3      554.74      567.10     33.99 o 
  -3  11   3       59.09       62.07     13.91 o 
  -2  11   3       26.20       21.45     11.38 o 
  -1  11   3      308.52      304.86     22.53 o 
   0  11   3       59.40       37.25     11.61 o 
   1  11   3      914.01      973.10     47.00 o 
   2  11   3      906.32      773.28     51.40 o 
   3  11   3      136.23      147.97     26.85 o 
   4  11   3      564.23      541.36     45.03 o 
   5  11   3      601.59      654.70     51.17 o 
   6  11   3        9.73       16.63     21.19 o 
   7  11   3       52.17       67.40     16.16 o 
   8  11   3       22.62       39.18     32.64 o 
   9  11   3        0.24        1.58     11.74 o 
  10  11   3       58.53       81.09     32.82 o 
  11  11   3        0.22        4.92      8.91 o 
  12  11   3        0.33        0.21     10.28 o 
  13  11   3       16.38       12.88     12.23 o 
 -14  12   3        2.60       -0.11      6.46 o 
 -13  12   3        3.20       12.94     10.69 o 
 -12  12   3       81.98      171.95     23.13 o 
 -11  12   3        2.78        0.25     14.38 o 
 -10  12   3        1.13        6.95      9.19 o 
  -9  12   3       96.79      122.74     21.07 o 
  -8  12   3      349.46      426.10     29.94 o 
  -7  12   3        0.95       -9.91     17.74 o 
  -6  12   3     1280.75     1494.51     71.09 o 
  -5  12   3      467.09      521.04     34.31 o 
  -4  12   3     1226.59     1281.38     49.85 o 
  -3  12   3       55.62       73.41     14.87 o 
  -2  12   3      100.16       90.13     15.43 o 
  -1  12   3      964.64      904.38     36.93 o 
   0  12   3      598.08      527.74     28.76 o 
   1  12   3       19.02       13.12      9.71 o 
   2  12   3     2474.09     2551.73     90.75 o 
   3  12   3        0.86        1.74     16.91 o 
   4  12   3      347.31      315.88     35.98 o 
   5  12   3      194.34      196.99     31.52 o 
   6  12   3      192.34      225.12     32.53 o 
   7  12   3      295.55      311.16     25.63 o 
   8  12   3       78.91       45.67     42.13 o 
   9  12   3       21.61       20.63     21.50 o 
  10  12   3      243.82      266.49    148.98 o 
  11  12   3       36.80       22.34     16.41 o 
  12  12   3        0.36       -5.00     10.13 o 
  13  12   3        0.17        9.54      7.75 o 
 -13  13   3        2.54        2.47      6.95 o 
 -12  13   3       43.66       55.27     45.37 o 
 -11  13   3       73.77       -1.99     13.87 o 
 -10  13   3       34.02        2.02     14.25 o 
  -9  13   3        2.02        4.43     16.83 o 
  -8  13   3        2.44        3.15     15.36 o 
  -7  13   3        1.45      -23.43     27.04 o 
  -6  13   3     1788.67     1870.94     83.37 o 
  -5  13   3       11.23       -4.62     15.06 o 
  -4  13   3      457.07      477.65     31.77 o 
  -3  13   3     1779.20     1704.94     54.92 o 
  -2  13   3       90.96       85.75     14.61 o 
  -1  13   3       38.48       38.91     11.40 o 
   0  13   3      456.99      470.03     27.47 o 
   1  13   3     1049.94      986.70     56.36 o 
   2  13   3     3900.70     3696.97    109.90 o 
   3  13   3      110.39       97.62     23.73 o 
   4  13   3      115.99      105.46     24.32 o 
   5  13   3      306.18      373.66     40.09 o 
   6  13   3      101.11      115.67     16.85 o 
   7  13   3       78.08       75.13     14.34 o 
   8  13   3      614.30      443.25    305.73 o 
   9  13   3       13.87        7.52     12.66 o 
  10  13   3       87.71      174.72     28.93 o 
  11  13   3        0.00       11.29      9.74 o 
  12  13   3        1.66        3.63     12.09 o 
  13  13   3       47.24      117.65     19.88 o 
 -13  14   3        0.42       -0.50      6.40 o 
 -12  14   3       13.08       14.36     11.73 o 
 -11  14   3        5.07        6.66      9.21 o 
 -10  14   3       14.28       -2.06     14.03 o 
  -8  14   3        2.38        2.30     16.76 o 
  -7  14   3       96.15      144.31     42.21 o 
  -6  14   3      364.78      390.75     59.17 o 
  -5  14   3       24.36       37.06     18.34 o 
  -4  14   3        7.61       16.33     15.09 o 
  -3  14   3      266.88      284.72     30.82 o 
  -2  14   3      323.91      279.19     28.85 o 
  -1  14   3     5297.72     5014.03    105.95 o 
   0  14   3      121.93       76.92     19.33 o 
   1  14   3       13.71        8.41     12.21 o 
   2  14   3     1156.72     1181.55     63.70 o 
   3  14   3      226.48      216.03     30.94 o 
   4  14   3      100.58       97.61     24.40 o 
   5  14   3       28.13       49.01     21.61 o 
   6  14   3      113.47      235.43     21.69 o 
   7  14   3      313.84      353.56     26.29 o 
   8  14   3      212.77      190.88    107.95 o 
   9  14   3      103.17       62.32     60.53 o 
  10  14   3        0.54       14.21     13.62 o 
  11  14   3       15.32       12.59     12.00 o 
  12  14   3        0.40        2.58     12.10 o 
  13  14   3        0.13       12.38     12.78 o 
 -13  15   3       17.81        9.40      7.72 o 
 -12  15   3       42.97       39.69     33.18 o 
 -11  15   3       68.61       52.75     48.47 o 
 -10  15   3       55.15        1.91     14.73 o 
  -9  15   3        1.43       11.05     16.99 o 
  -8  15   3       97.74        1.79     17.32 o 
  -7  15   3      262.25      228.34     48.91 o 
  -6  15   3      310.76      255.01     51.21 o 
  -5  15   3       34.16       31.40     25.66 o 
  -4  15   3        0.30      -13.74     22.32 o 
  -3  15   3     3416.88     3309.49    154.95 o 
  -2  15   3     2455.29     2376.05    125.95 o 
  -1  15   3       21.26       29.92     25.29 o 
   0  15   3        9.24       21.17     20.96 o 
   1  15   3      673.57      653.69     38.59 o 
   2  15   3     2535.82     2387.54     89.37 o 
   3  15   3     1113.82     1108.25     63.11 o 
   4  15   3      356.09      329.00     37.15 o 
   5  15   3     2268.98     2420.27     96.88 o 
   6  15   3      281.03      322.77     38.27 o 
   7  15   3       17.17       -0.64     12.07 o 
   8  15   3      335.60      236.59    152.65 o 
   9  15   3       21.31       28.88     14.66 o 
  10  15   3       56.81       42.60     41.84 o 
  11  15   3       33.27       45.34     16.55 o 
  12  15   3        2.61        4.40     12.36 o 
  13  15   3       35.29       82.36     15.85 o 
 -13  16   3       13.91       12.83      7.49 o 
 -12  16   3        1.97        8.48      9.76 o 
 -11  16   3        3.85       13.58     11.55 o 
 -10  16   3        1.04        2.40     15.76 o 
  -8  16   3       14.12        5.73     18.73 o 
  -7  16   3        7.59        7.50     16.50 o 
  -6  16   3      248.96      110.76    119.54 o 
  -5  16   3      158.43      130.57     38.54 o 
  -4  16   3      127.47      108.69     34.99 o 
  -3  16   3        2.60       21.07     28.29 o 
  -2  16   3      582.59      603.58     67.64 o 
  -1  16   3      617.65      586.39     64.93 o 
   0  16   3       22.34       29.31     24.30 o 
   1  16   3       66.63       62.46     15.92 o 
   2  16   3      256.00      238.04     30.65 o 
   3  16   3       34.80       58.32     20.12 o 
   4  16   3     1177.38     1088.40     63.90 o 
   5  16   3        8.08       17.29     26.99 o 
   6  16   3      166.54      128.44     26.59 o 
   7  16   3       13.04       -1.72     19.35 o 
   8  16   3      146.75      105.76     53.58 o 
   9  16   3       33.52       19.94     13.44 o 
  10  16   3        9.39       35.71     18.00 o 
  11  16   3        1.66       16.55     13.99 o 
  12  16   3        9.20        0.93     11.00 o 
  13  16   3       12.05       15.38     11.09 o 
 -13  17   3        1.89        1.43      8.50 o 
 -12  17   3       42.95       32.58     27.93 o 
 -11  17   3        7.42        4.99      8.34 o 
 -10  17   3       41.03       37.41     32.61 o 
  -9  17   3       27.05        4.17     17.78 o 
  -8  17   3       90.74       -1.26     19.85 o 
  -7  17   3      156.03        5.48     23.48 o 
  -6  17   3     1171.91      708.71    620.16 o 
  -5  17   3      107.50       89.48     32.84 o 
  -4  17   3      334.68      390.37     59.22 o 
  -3  17   3      215.35      171.88     44.76 o 
  -2  17   3     1164.44     1209.66     96.06 o 
  -1  17   3      496.97      470.31     60.14 o 
   0  17   3       20.19        7.56     12.77 o 
   1  17   3     2369.93     2175.78     69.10 o 
   2  17   3      921.76      903.84     55.70 o 
   3  17   3       87.70      159.29     27.11 o 
   4  17   3        0.05       28.79     18.98 o 
   5  17   3      559.96      576.14     48.59 o 
   6  17   3      386.29      423.14     42.07 o 
   7  17   3       81.46       32.66     35.50 o 
   8  17   3      108.07      115.28     24.37 o 
   9  17   3      176.53      286.56     33.61 o 
  10  17   3       29.02       23.31     15.78 o 
  11  17   3        0.18        8.83     12.71 o 
  12  17   3        9.01        6.85     11.41 o 
 -12  18   3        0.06        3.54      6.31 o 
 -11  18   3        1.16        2.24      7.84 o 
 -10  18   3        0.12       -0.71      8.40 o 
  -9  18   3        0.33       -3.77     16.65 o 
  -8  18   3        6.24       -1.48     19.82 o 
  -7  18   3       78.92       -2.21     23.78 o 
  -6  18   3       84.32       64.97     69.39 o 
  -5  18   3      877.18      443.20    444.92 o 
  -4  18   3      112.38       95.30     37.00 o 
  -3  18   3      140.93      142.38     39.75 o 
  -2  18   3      348.18      335.86     54.35 o 
  -1  18   3      200.45      176.40     41.62 o 
   0  18   3        4.09       10.84     24.84 o 
   1  18   3      425.33      429.45     32.64 o 
   2  18   3      714.78      644.33     47.04 o 
   3  18   3     1119.77     1037.57     60.33 o 
   4  18   3      268.86      285.96     34.89 o 
   5  18   3       55.78        7.19      9.94 o 
   6  18   3        0.98        1.86     11.74 o 
   7  18   3      105.78      105.58     23.75 o 
   8  18   3       72.38       88.78     22.78 o 
   9  18   3        2.76       -1.07     15.10 o 
  10  18   3       21.91       38.05     17.23 o 
  11  18   3        9.20        6.66     11.93 o 
  12  18   3       41.17        7.18     11.18 o 
 -11  19   3       14.75       26.79     11.80 o 
 -10  19   3       56.04        2.19     14.00 o 
  -8  19   3       11.44        3.18     22.12 o 
  -7  19   3       40.84        5.33     28.67 o 
  -6  19   3        9.64        4.87     18.93 o 
  -5  19   3       58.04       40.37     31.32 o 
  -4  19   3        0.22       17.32      9.51 o 
  -3  19   3        6.36      -11.32     28.56 o 
  -2  19   3     1582.36     1494.06    111.01 o 
  -1  19   3        1.08       -3.57     22.85 o 
   0  19   3      777.26      761.52     48.13 o 
   1  19   3     2010.94     1747.25     74.02 o 
   2  19   3       22.85       40.31     15.98 o 
   3  19   3        0.05        2.22      8.76 o 
   4  19   3       31.08       42.96     11.55 o 
   5  19   3       25.02        5.62     15.47 o 
   7  19   3       14.99        5.66      9.72 o 
   8  19   3       98.85      111.52     24.21 o 
   9  19   3       63.33       72.82     21.59 o 
  10  19   3       32.67       55.34     18.91 o 
  11  19   3        0.21        1.15     11.85 o 
  12  19   3       22.47        9.96     10.23 o 
 -12  20   3       54.65        2.22      9.54 o 
 -11  20   3        3.03        2.29      7.89 o 
 -10  20   3       22.89        0.29     13.91 o 
  -9  20   3       13.55       -1.83     16.01 o 
  -7  20   3      156.73       -3.28     26.44 o 
  -5  20   3      251.34      141.40    163.58 o 
  -4  20   3      443.14      426.55     30.45 o 
  -3  20   3      563.03      616.32     36.27 o 
  -2  20   3      367.38      369.70     60.64 o 
  -1  20   3       55.90       86.81     34.71 o 
   0  20   3      247.22      196.52     45.79 o 
   1  20   3      420.97      313.57     57.45 o 
   2  20   3      830.53      753.27     49.59 o 
   3  20   3      258.13      232.99     30.29 o 
   4  20   3       34.62       24.53     12.55 o 
   5  20   3       11.09       -1.51     18.65 o 
   6  20   3       36.02        2.51     10.96 o 
   7  20   3        3.27        1.72      9.88 o 
   8  20   3        6.01       -1.20     14.72 o 
   9  20   3        4.45        8.54     16.46 o 
  10  20   3       45.74       68.73     18.47 o 
  11  20   3       16.10       30.33     12.93 o 
 -12  21   3        1.62        1.33      9.51 o 
 -11  21   3       31.92       34.04     29.43 o 
  -9  21   3        0.43       -1.03     17.01 o 
  -8  21   3        4.45       -5.04     21.33 o 
  -6  21   3      169.84        8.07     30.31 o 
  -5  21   3       37.01        9.51     26.57 o 
  -4  21   3      146.32      130.48     15.07 o 
  -3  21   3      129.79      113.94     14.08 o 
  -2  21   3      184.14      158.26     23.56 o 
  -1  21   3       22.99       15.44      9.74 o 
   0  21   3      776.90      720.05     80.67 o 
   2  21   3      730.81      186.66    333.30 o 
   3  21   3       26.56       -7.79     28.93 o 
   4  21   3      138.42      114.63     18.92 o 
   5  21   3       15.46        7.57     10.99 o 
   6  21   3        8.89        1.84     10.94 o 
   7  21   3       14.79       14.85     16.50 o 
   8  21   3       67.64       76.61     21.15 o 
   9  21   3       15.79       -0.19     15.12 o 
  10  21   3       11.34       27.05     15.20 o 
  11  21   3        1.39        0.78      7.61 o 
 -12  22   3       10.49        1.36      7.71 o 
 -11  22   3        2.57       -5.73      9.13 o 
 -10  22   3        7.02       17.06     14.50 o 
  -9  22   3       84.73        4.59     15.19 o 
  -8  22   3       19.01       -6.60     21.96 o 
  -7  22   3       88.49        0.17     27.99 o 
  -6  22   3       22.56       -6.19     31.02 o 
  -5  22   3        1.94       -0.79     24.56 o 
  -4  22   3       90.80       99.85     13.60 o 
  -3  22   3       14.96       11.54      9.27 o 
  -2  22   3        8.07       13.94     13.26 o 
  -1  22   3     1824.82     1735.73     45.82 o 
   0  22   3       85.67       81.89     16.87 o 
   1  22   3        0.93        4.76      8.49 o 
   2  22   3      185.00       26.26     65.95 o 
   3  22   3      179.60      151.30     44.00 o 
   4  22   3       22.26       27.57     15.57 o 
   5  22   3       48.44       24.48     32.01 o 
   7  22   3       18.63       10.75     16.82 o 
   8  22   3       82.21       99.44     22.96 o 
   9  22   3        8.19       17.26     15.04 o 
  10  22   3        6.97       -1.33     12.87 o 
  11  22   3        1.53        8.71      7.13 o 
 -12  23   3        7.14       -0.97      6.30 o 
 -11  23   3       29.08       23.60     23.57 o 
 -10  23   3       24.08       27.57     25.55 o 
  -9  23   3        0.02        0.79     16.45 o 
  -8  23   3        3.82        5.53     19.32 o 
  -7  23   3      135.08        6.57     27.22 o 
  -6  23   3       82.70        5.90     28.33 o 
  -5  23   3       25.29       -1.18     24.92 o 
  -4  23   3       83.73       79.32     13.75 o 
  -3  23   3      854.49      847.14     32.32 o 
  -2  23   3     1251.90     1172.71     76.92 o 
  -1  23   3        1.44        9.35      9.83 o 
   0  23   3      130.64      110.54     19.03 o 
   2  23   3      362.50      300.29     57.35 o 
   3  23   3       86.04       67.85     34.00 o 
   4  23   3       98.66      104.32     21.19 o 
   5  23   3      727.91      794.89     47.79 o 
   6  23   3       88.59      104.31     19.64 o 
   7  23   3        2.65        7.03     15.22 o 
   8  23   3        0.06       -0.43      8.19 o 
   9  23   3        1.82       -7.08     15.04 o 
  10  23   3       29.14       53.54     15.73 o 
  11  23   3       17.04       11.66      6.84 o 
 -11  24   3        0.06       -1.91      5.73 o 
 -10  24   3       49.10       75.35     15.98 o 
  -9  24   3       58.50        0.13     15.22 o 
  -8  24   3        5.59        0.92     20.26 o 
  -7  24   3        5.50        9.00     25.99 o 
  -4  24   3       26.27       15.31      8.41 o 
  -3  24   3       59.26       73.25     13.45 o 
  -2  24   3      259.69      275.79     22.51 o 
  -1  24   3      871.24      805.35     32.84 o 
   0  24   3       90.26      106.59     19.70 o 
   3  24   3       35.42       14.77     15.35 o 
   4  24   3       42.19       52.22     17.61 o 
   5  24   3       38.83       50.41     17.08 o 
   6  24   3       43.30       62.38     17.39 o 
   7  24   3       20.71       21.41     17.60 o 
   8  24   3       11.39       10.40     12.29 o 
   9  24   3        4.53       15.59     14.44 o 
  10  24   3        2.06        7.12     11.43 o 
  11  24   3        5.36       -8.01      8.01 o 
 -11  25   3        7.21       -0.38      7.60 o 
 -10  25   3       14.80        8.35      9.40 o 
  -9  25   3        0.10        0.42     12.64 o 
  -8  25   3       27.16       11.19     21.47 o 
  -6  25   3      219.54        1.94     26.83 o 
  -5  25   3        0.73        5.11     21.38 o 
  -4  25   3      137.04       96.15     79.88 o 
  -3  25   3       14.55       20.64      9.93 o 
  -2  25   3      580.33      592.21     31.29 o 
  -1  25   3       59.77       62.99     13.43 o 
   0  25   3        3.14        8.49     10.34 o 
   3  25   3        0.06       36.10     15.99 o 
   4  25   3       10.93        7.06      9.48 o 
   5  25   3      119.95      144.43     23.82 o 
   6  25   3      103.60      153.13     22.48 o 
   7  25   3       71.87       74.44     20.75 o 
   8  25   3       32.97       48.55     18.52 o 
   9  25   3       64.23       63.43     64.02 o 
  10  25   3        2.05        2.39     10.57 o 
 -11  26   3        0.55       -0.73      6.30 o 
 -10  26   3        9.96        4.41      6.71 o 
  -9  26   3        0.66       -0.24      8.57 o 
  -7  26   3       68.26       -1.83     19.42 o 
  -6  26   3       88.35       11.56     24.00 o 
  -4  26   3        0.86        6.62     13.46 o 
  -3  26   3       15.75       11.55      9.64 o 
  -2  26   3       76.96       67.26     14.02 o 
  -1  26   3      164.90      164.62     18.04 o 
   0  26   3       25.14        8.49     13.11 o 
   1  26   3        7.74       -0.92     10.82 o 
   3  26   3      626.94      649.94     45.77 o 
   4  26   3      105.42      117.18     22.96 o 
   5  26   3      104.60      102.46     19.81 o 
   6  26   3       84.25      106.81     19.28 o 
   7  26   3       17.64        7.11     12.71 o 
   8  26   3       20.66       34.96     16.65 o 
   9  26   3        0.19        5.24      6.76 o 
  10  26   3       13.01       29.56     11.11 o 
 -10  27   3       86.40       83.58     69.73 o 
  -9  27   3        0.09       -2.79      8.10 o 
  -8  27   3      108.83       89.92     72.69 o 
  -7  27   3      114.99       -0.87     19.59 o 
  -6  27   3        6.54       -1.29     19.16 o 
  -5  27   3        0.01        3.43     16.15 o 
  -4  27   3        0.16        1.68     13.69 o 
  -3  27   3        0.84        2.76      7.78 o 
  -2  27   3      423.61      426.96     27.32 o 
  -1  27   3       50.64       45.66     12.54 o 
   0  27   3        8.75       10.66     10.68 o 
   1  27   3       76.87       86.82     21.17 o 
   2  27   3      127.92      140.76     25.28 o 
   3  27   3       15.47        2.43      8.75 o 
   4  27   3       57.10       62.65     18.49 o 
   5  27   3        8.31        3.89      8.52 o 
   6  27   3      100.37       94.26     13.85 o 
   7  27   3        0.31        5.82      8.48 o 
   8  27   3        5.19        9.33     13.52 o 
   9  27   3      130.89      187.71     21.58 o 
  10  27   3        4.26        1.23      7.92 o 
 -10  28   3       14.97       24.31      9.22 o 
  -9  28   3       22.42       15.00     13.71 o 
  -8  28   3       44.92       37.99     37.17 o 
  -7  28   3       28.55       26.17     16.91 o 
  -6  28   3       37.13        2.82     16.66 o 
  -4  28   3      319.50      354.29     37.34 o 
  -3  28   3        0.08       -0.40      7.51 o 
  -2  28   3       91.04      132.51     17.08 o 
  -1  28   3       60.18       53.84     13.06 o 
   0  28   3       40.16       31.55     16.39 o 
   1  28   3        0.54        0.24     15.43 o 
   2  28   3      200.66      104.15    112.08 o 
   3  28   3       15.22       27.44     15.97 o 
   4  28   3       18.79        9.57      9.55 o 
   5  28   3        0.09        1.76      8.62 o 
   6  28   3      192.27      233.00     18.73 o 
   7  28   3        5.17       11.71     13.84 o 
   8  28   3        0.61        8.38     11.98 o 
   9  28   3        2.38        8.88     11.39 o 
 -10  29   3       33.43        0.76      5.49 o 
  -9  29   3        2.17        2.51      6.54 o 
  -8  29   3       21.89       23.05     20.99 o 
  -7  29   3       10.70        6.75     13.69 o 
  -6  29   3       42.28       45.68     17.37 o 
  -5  29   3        5.28        1.57     13.69 o 
  -4  29   3       28.84       34.80     18.14 o 
  -3  29   3       30.67       12.95     15.29 o 
  -2  29   3       89.96      105.30     15.54 o 
  -1  29   3      187.47      201.50     19.51 o 
   0  29   3       44.64       51.92     18.37 o 
   1  29   3      208.71      214.19     29.13 o 
   2  29   3        9.52       14.70     11.98 o 
   3  29   3       18.48       18.28     15.18 o 
   4  29   3       87.12      110.54     21.53 o 
   5  29   3       20.44       23.35     14.51 o 
   6  29   3      162.58      160.65     17.65 o 
   7  29   3        5.73        7.57      8.23 o 
   8  29   3       30.23       30.16     14.02 o 
   9  29   3       67.22       75.92     13.44 o 
  -9  30   3        7.59        8.99      7.07 o 
  -8  30   3        5.11        5.66      7.56 o 
  -7  30   3       50.45       38.43     39.04 o 
  -6  30   3        0.09       -8.21     14.60 o 
  -5  30   3      139.62       82.31     85.04 o 
  -4  30   3       65.70       80.03     21.00 o 
  -3  30   3       55.67       73.40     20.96 o 
  -2  30   3        0.11       -5.78      9.82 o 
  -1  30   3        0.47        2.63      9.77 o 
   0  30   3        3.48        1.91     14.34 o 
   1  30   3       54.06       57.59     13.70 o 
   2  30   3       10.35       14.42     11.40 o 
   3  30   3       35.06       31.49     11.22 o 
   4  30   3        0.40        1.97      8.38 o 
   5  30   3       56.54       70.09     12.64 o 
   6  30   3        6.59        8.49      6.62 o 
   7  30   3        5.35        6.26      7.82 o 
   8  30   3        9.53       21.22     12.38 o 
   9  30   3        0.84        3.16      7.46 o 
  -9  31   3        4.46        9.61      7.51 o 
  -8  31   3       26.05       18.85     19.96 o 
  -7  31   3       48.48       33.38     34.63 o 
  -6  31   3       16.54       27.52     14.98 o 
  -5  31   3        6.78        6.60      8.45 o 
  -4  31   3       81.57       97.77     20.50 o 
  -3  31   3      107.97      126.10     23.02 o 
  -2  31   3        0.21       -2.04     10.94 o 
  -1  31   3        2.13        9.49     10.02 o 
   0  31   3        5.12        3.06     14.98 o 
   1  31   3       42.51       39.05     12.44 o 
   2  31   3       39.20       51.25     13.00 o 
   3  31   3       20.15       22.68     11.08 o 
   4  31   3       23.57       18.41     11.74 o 
   5  31   3      110.22      132.15     14.62 o 
   6  31   3       11.81        3.65      5.89 o 
   7  31   3        2.83       -3.44     10.02 o 
   8  31   3        0.40        5.61     10.07 o 
  -8  32   3        0.02       -2.60      8.75 o 
  -7  32   3       16.11       14.74     19.76 o 
  -6  32   3        1.54        5.16      7.66 o 
  -5  32   3        0.56       13.39     14.70 o 
  -4  32   3       14.04       24.90     15.74 o 
  -3  32   3        2.14        1.36     13.45 o 
  -2  32   3       56.28       58.53     17.30 o 
  -1  32   3       15.55       13.30     13.70 o 
   0  32   3        2.12       -4.43     11.63 o 
   1  32   3        4.62        8.39     10.29 o 
   2  32   3        7.40       12.92     10.25 o 
   3  32   3       29.50       26.97     11.48 o 
   4  32   3        6.14       14.28      7.84 o 
   5  32   3        4.52        7.78      7.62 o 
   6  32   3        2.25       10.38      6.59 o 
   7  32   3        5.44       -2.90      7.84 o 
   8  32   3        0.02        8.25      8.15 o 
  -8  33   3        0.03        3.66      6.59 o 
  -7  33   3       32.63       45.29     12.39 o 
  -6  33   3       42.51       44.41     13.67 o 
  -5  33   3        0.43       -8.11     12.47 o 
  -4  33   3        9.15       21.25     13.73 o 
  -3  33   3        0.70       -7.95     12.52 o 
  -2  33   3       21.68       22.81     13.03 o 
  -1  33   3        0.61        0.48      9.55 o 
   0  33   3        3.89        6.05     11.70 o 
   1  33   3      141.47      155.19     16.37 o 
   2  33   3        8.92        5.87      9.58 o 
   3  33   3        5.32        9.29      7.32 o 
   4  33   3        2.27        8.23      7.49 o 
   5  33   3        0.47        4.48      6.78 o 
   6  33   3       28.48       26.28      7.07 o 
   7  33   3       14.36       22.14      9.73 o 
  -7  34   3        2.96        0.45      7.58 o 
  -6  34   3       20.01       27.30      7.59 o 
  -5  34   3       95.32      160.91     32.70 o 
  -4  34   3        0.04       -4.49     11.40 o 
  -3  34   3        7.77       17.91      9.80 o 
  -2  34   3       18.81       20.74      9.57 o 
  -1  34   3        5.54        8.14     12.89 o 
   0  34   3        1.94       10.35      9.21 o 
   1  34   3        0.00        3.64      8.76 o 
   2  34   3       81.59      115.94     15.86 o 
   3  34   3      108.38      135.82     13.26 o 
   4  34   3        3.37       12.68      7.14 o 
   5  34   3        1.95       -0.36      6.21 o 
   6  34   3        4.22       -5.44      8.65 o 
  -6  35   3       54.61       65.01     11.65 o 
  -5  35   3        1.99        9.96      7.00 o 
  -4  35   3       10.83       20.18      9.07 o 
  -3  35   3        0.15       -0.68      8.05 o 
  -2  35   3      138.76      164.87     21.25 o 
  -1  35   3        4.91        5.09     12.60 o 
   0  35   3       22.27       47.96     15.53 o 
   1  35   3       33.67       49.59     10.34 o 
   2  35   3      101.00      128.92     13.63 o 
   3  35   3       14.65       24.38      6.76 o 
   4  35   3        2.97        6.38      6.04 o 
   5  35   3        0.24       -5.63      5.63 o 
  -4  36   3      125.61      154.68     23.65 o 
  -3  36   3        0.04       11.25     12.08 o 
  -2  36   3      125.94      182.70     20.79 o 
  -1  36   3       38.05       38.63     13.50 o 
   0  36   3       14.35       15.01     11.77 o 
   1  36   3       20.23        9.80     10.88 o 
   2  36   3       16.28       23.84     12.19 o 
   3  36   3       98.96      115.70     24.21 o 
   4  36   3       62.00       67.61     11.58 o 
  -4  37   3        4.37       12.42      8.01 o 
  -3  37   3       16.60       19.19      9.86 o 
  -2  37   3       63.11       97.81     15.21 o 
  -1  37   3        3.55       -4.26      9.83 o 
   0  37   3       39.31       38.71     11.97 o 
   1  37   3       36.18       47.49     12.06 o 
   2  37   3       11.18       11.16      9.05 o 
   3  37   3       15.53       18.67      8.35 o 
  -2  38   3        0.42       -7.84      8.35 o 
  -1  38   3        0.04        0.03      8.12 o 
   0  38   3       34.58       39.62     10.04 o 
   1  38   3        7.00        2.11      7.50 o 
   2  38   3        0.16        2.54      6.53 o 
 -13   0   4        1.56       10.10     11.25 o 
 -12   0   4      120.33      233.59     28.19 o 
 -11   0   4       74.17      121.61     23.53 o 
 -10   0   4        7.12       37.37     16.61 o 
  -9   0   4        4.60        3.06     12.63 o 
  -8   0   4      240.05      288.05     27.92 o 
  -7   0   4        0.19        4.26     12.03 o 
  -6   0   4      721.50      759.57     86.76 o 
  -5   0   4      562.87      577.16     72.53 o 
  -4   0   4     7044.33     5918.82    207.89 o 
  -3   0   4      285.31      261.14     46.29 o 
  -2   0   4      289.37      227.20     42.37 o 
  -1   0   4       71.12       49.76     29.06 o 
   0   0   4       44.98       30.20     25.27 o 
   1   0   4     1022.25      903.63     75.17 o 
   2   0   4      100.12       53.43     33.35 o 
   3   0   4     1321.24     1277.36     88.95 o 
   4   0   4     3935.64     3759.43    146.77 o 
   5   0   4      688.40      667.31     63.39 o 
   6   0   4      547.04      478.62     55.33 o 
   7   0   4     1009.27     1231.12     69.35 o 
   8   0   4      254.28      313.21     33.62 o 
   9   0   4       53.91       48.63     16.87 o 
  10   0   4      255.78      428.09     31.18 o 
  11   0   4       70.80      218.65     28.79 o 
  12   0   4        3.12       21.82     15.09 o 
 -14   1   4        0.24        4.92     10.19 o 
 -13   1   4       35.42       48.70     10.56 o 
 -12   1   4        6.39       22.49     10.61 o 
 -11   1   4      100.83      178.35     18.63 o 
 -10   1   4      140.37      249.66     21.39 o 
  -9   1   4        0.69        5.03      8.43 o 
  -8   1   4      690.96      778.86     32.25 o 
  -7   1   4      583.02      664.78     29.15 o 
  -6   1   4       20.77        9.32     19.41 o 
  -5   1   4     1075.20      989.84     65.75 o 
  -4   1   4     1037.85      893.01     58.84 o 
  -3   1   4      560.66      454.24     42.04 o 
  -2   1   4     1697.87     1434.22     68.19 o 
  -1   1   4      399.02      373.16     36.97 o 
   0   1   4     3732.82     3353.53     98.54 o 
   1   1   4     1579.84     1290.99     62.19 o 
   2   1   4     4938.10     4845.98    127.65 o 
   3   1   4     1347.96     1338.13     63.73 o 
   4   1   4     1243.41     1284.84     62.86 o 
   5   1   4       21.21       34.79     15.66 o 
   6   1   4      100.21      115.12     21.70 o 
   7   1   4       11.83       20.13      8.61 o 
   8   1   4      245.21      275.93     22.01 o 
   9   1   4        4.59       17.34     11.54 o 
  10   1   4      279.13      442.67     21.82 o 
  11   1   4        3.32        5.32      8.66 o 
  12   1   4       17.23       40.34     11.32 o 
 -14   2   4       21.77       45.79      7.44 o 
 -13   2   4        0.43       -1.38      8.24 o 
 -12   2   4       14.04       28.46     10.92 o 
 -11   2   4      138.25      239.12     20.94 o 
 -10   2   4        9.47       13.93      9.77 o 
  -9   2   4        7.05       25.19     11.08 o 
  -8   2   4       37.59       35.88      9.98 o 
  -7   2   4       14.27       17.89      8.60 o 
  -6   2   4      208.55      201.97     35.24 o 
  -5   2   4        2.69       -1.12     16.11 o 
  -4   2   4      191.64      162.98     28.78 o 
  -3   2   4      847.88      787.09     53.13 o 
  -2   2   4       17.12       24.46     18.29 o 
  -1   2   4     4606.64     3841.41    106.89 o 
   0   2   4        3.08       29.13     18.15 o 
   1   2   4      305.04      241.78     30.04 o 
   2   2   4      195.41      217.51     32.97 o 
   3   2   4      215.99      198.69     27.09 o 
   4   2   4       92.81      110.09     22.16 o 
   5   2   4      438.80      448.77     37.21 o 
   6   2   4      664.72      733.08     46.46 o 
   7   2   4      501.23      524.17     22.79 o 
   8   2   4        5.49       -1.57      9.88 o 
   9   2   4        1.81       -1.18     10.02 o 
  10   2   4       57.48       87.43     12.22 o 
  11   2   4        0.54        6.65      8.85 o 
  12   2   4        0.51       -3.33      9.77 o 
 -14   3   4        0.37        3.77      5.21 o 
 -13   3   4       24.47       52.24     10.77 o 
 -12   3   4       23.47       58.36     12.41 o 
 -11   3   4       16.99       19.60     10.72 o 
 -10   3   4        0.42       10.98     10.08 o 
  -9   3   4        7.29        6.26      8.59 o 
  -8   3   4      323.79      387.43     22.19 o 
  -7   3   4      575.51      643.79     27.05 o 
  -6   3   4       34.31       34.41     21.58 o 
  -5   3   4      602.16      580.84     51.54 o 
  -4   3   4     1195.73     1014.30     62.21 o 
  -3   3   4       23.07       41.78     19.23 o 
  -2   3   4      138.38      109.40     23.21 o 
  -1   3   4      700.40      645.25     45.77 o 
   0   3   4     3655.54     2862.62     91.10 o 
   1   3   4     1924.41     1592.98     68.81 o 
   2   3   4       17.42       44.58     20.78 o 
   3   3   4      574.91      532.77     40.64 o 
   4   3   4       77.11       68.20     18.73 o 
   5   3   4      183.34      155.24     24.44 o 
   6   3   4        0.96       13.82      9.97 o 
   7   3   4        4.46        7.34      6.77 o 
   8   3   4      124.43      128.58     16.73 o 
   9   3   4       13.01       32.02     12.11 o 
  10   3   4      104.50      166.36     14.97 o 
  11   3   4        0.05       -2.37      8.64 o 
  12   3   4       14.75       21.28     16.11 o 
 -14   4   4        0.06       -2.57      7.24 o 
 -13   4   4        0.01        8.73      6.88 o 
 -12   4   4        0.65       -5.10      9.43 o 
 -11   4   4        7.27       17.73     10.60 o 
 -10   4   4        0.07        9.11     10.05 o 
  -9   4   4        1.76        4.76     10.36 o 
  -8   4   4       25.84       32.56      9.68 o 
  -7   4   4       54.65       66.34     10.82 o 
  -6   4   4      189.26      225.34     35.27 o 
  -5   4   4       57.16       59.10     22.23 o 
  -4   4   4      168.72      130.18     26.96 o 
  -3   4   4       47.10       17.52     16.63 o 
  -2   4   4      107.94       92.33     22.76 o 
  -1   4   4      979.76      806.93     50.74 o 
   0   4   4      704.48      704.18     46.29 o 
   1   4   4      611.27      529.19     40.72 o 
   2   4   4        4.00       12.31     16.96 o 
   3   4   4      327.93      383.16     34.47 o 
   4   4   4       22.17       38.05     14.13 o 
   5   4   4       10.91       14.59     13.98 o 
   6   4   4        5.21       11.78      8.00 o 
   7   4   4        2.56       10.00      6.73 o 
   8   4   4       91.18       97.51     15.18 o 
   9   4   4        5.57        6.70      9.61 o 
  10   4   4        0.68        5.00      8.79 o 
  11   4   4        0.40       -5.51      9.72 o 
  12   4   4        0.95       11.01     14.73 o 
 -14   5   4        0.00        5.24      7.63 o 
 -13   5   4       14.40       22.38      7.00 o 
 -12   5   4       10.00       14.43      8.08 o 
 -11   5   4        6.32        8.09     10.07 o 
 -10   5   4        1.99        1.03      9.49 o 
  -9   5   4      244.59      303.14     23.46 o 
  -8   5   4        8.68        9.72      8.49 o 
  -7   5   4      490.27      574.23     25.75 o 
  -6   5   4      267.19      288.85     39.44 o 
  -5   5   4      410.10      415.47     43.14 o 
  -4   5   4      998.08      875.65     57.89 o 
  -3   5   4        0.58        6.90     16.26 o 
  -2   5   4        5.00       -0.61     17.13 o 
  -1   5   4      979.89      880.60     52.35 o 
   0   5   4      385.66      366.64     34.83 o 
   1   5   4      996.75      848.48     51.05 o 
   2   5   4      108.66       95.83     25.61 o 
   3   5   4        3.01       10.91     11.37 o 
   4   5   4        2.02       12.39     10.37 o 
   5   5   4      378.91      322.48     51.18 o 
   6   5   4       32.90       43.19      9.75 o 
   7   5   4      153.72      213.90     14.15 o 
   8   5   4       71.97       81.79     13.96 o 
   9   5   4       39.88       80.24     14.70 o 
  10   5   4       11.45       31.07      9.88 o 
  11   5   4       37.37       67.47     13.23 o 
  12   5   4        6.18       28.12     16.28 o 
 -14   6   4        7.91       16.79      8.29 o 
 -13   6   4        0.22        7.34      7.03 o 
 -12   6   4        0.29        6.46      7.63 o 
 -11   6   4       35.10       76.16     13.63 o 
 -10   6   4       13.51       17.18     11.18 o 
  -9   6   4        0.16        6.92      9.36 o 
  -8   6   4       85.88       84.34     12.47 o 
  -7   6   4      441.54      458.28     23.51 o 
  -6   6   4       18.96       19.16     19.24 o 
  -5   6   4       18.32       18.91     17.90 o 
  -4   6   4       37.83       46.39     19.59 o 
  -3   6   4      698.84      628.64     47.30 o 
  -2   6   4      119.81      100.73     22.67 o 
  -1   6   4     1880.52     1606.44     68.72 o 
   0   6   4      101.93       67.74     19.32 o 
   1   6   4      151.85      133.95     23.74 o 
   2   6   4      301.93      409.44     50.82 o 
   3   6   4       27.38       10.60     10.55 o 
   4   6   4      115.17      113.37     23.81 o 
   5   6   4      187.16      171.52     40.10 o 
   6   6   4      138.91      151.94     14.62 o 
   7   6   4       70.64       78.77     11.73 o 
   8   6   4        0.05        8.30      9.70 o 
   9   6   4      115.11      102.44     15.43 o 
  10   6   4        0.68       16.47     14.78 o 
  11   6   4       37.06       45.18     12.52 o 
  12   6   4        0.55       -8.58     14.22 o 
 -14   7   4        0.25       -1.60      6.59 o 
 -13   7   4       14.31        9.23      6.53 o 
 -12   7   4        8.06       20.07      9.49 o 
 -11   7   4        1.26        8.04      9.79 o 
 -10   7   4       91.19      127.97     16.39 o 
  -9   7   4        0.09        5.25      9.27 o 
  -8   7   4      508.11      517.73    119.64 o 
  -7   7   4       40.93       50.23     10.53 o 
  -6   7   4      143.73      124.59     27.97 o 
  -5   7   4     1527.87     1464.27     75.38 o 
  -4   7   4      353.42      334.39     37.19 o 
  -3   7   4      789.00      764.50     51.89 o 
  -2   7   4       37.35       37.23     17.80 o 
  -1   7   4       13.10       10.34     13.51 o 
   0   7   4     3451.54     2850.71     88.79 o 
   1   7   4      426.85      408.06     36.51 o 
   2   7   4     2086.54     2028.76     66.56 o 
   3   7   4      697.46      635.95     48.91 o 
   4   7   4      189.06      214.18     30.57 o 
   5   7   4      409.92      386.37     55.97 o 
   6   7   4      152.29      155.18     12.03 o 
   7   7   4        2.27        7.77      7.98 o 
   8   7   4        2.14        0.52     10.09 o 
   9   7   4        0.77       15.69     11.04 o 
  10   7   4      240.10      361.30     34.52 o 
  11   7   4        4.81       17.08     10.41 o 
  12   7   4       14.64       29.82     15.64 o 
 -14   8   4       24.42       51.87      9.18 o 
 -13   8   4        2.29       -0.70      6.30 o 
 -12   8   4       59.19      137.01     14.60 o 
 -11   8   4       81.17      151.06     16.41 o 
 -10   8   4        0.13        8.41     10.06 o 
  -9   8   4       47.20       74.37     15.22 o 
  -8   8   4      377.48      416.39     38.41 o 
  -7   8   4       22.40        4.71      8.11 o 
  -6   8   4      214.99      229.95     33.88 o 
  -5   8   4      114.57      134.84     21.00 o 
  -4   8   4     3597.13     3637.74    134.45 o 
  -3   8   4      211.77      181.59     28.03 o 
  -2   8   4      106.84      107.24     22.35 o 
  -1   8   4      188.81      160.73     24.85 o 
   0   8   4      736.65      603.78     42.06 o 
   1   8   4        0.83        3.92     14.56 o 
   2   8   4      493.95      505.58     43.08 o 
   3   8   4     1637.32     1623.06     77.25 o 
   4   8   4     1754.24     1664.76     79.35 o 
   5   8   4      172.14      184.16     41.63 o 
   6   8   4       12.78        6.79      8.36 o 
   7   8   4      473.22      582.69     26.70 o 
   8   8   4       35.56       45.95     12.44 o 
   9   8   4      176.20      244.14     20.54 o 
  10   8   4       19.44       32.98     17.33 o 
  11   8   4        1.98       15.55     10.61 o 
  12   8   4       26.49       44.00     16.19 o 
 -13   9   4       11.19       12.61      6.98 o 
 -12   9   4        5.44       13.98      8.08 o 
 -11   9   4       37.79      102.39     13.91 o 
 -10   9   4      153.61      224.33     20.41 o 
  -9   9   4       55.95       78.39     14.13 o 
  -8   9   4      435.64      556.85     30.39 o 
  -7   9   4      129.86      163.65     14.80 o 
  -6   9   4      302.57      327.18     22.04 o 
  -5   9   4      892.69      875.82     46.45 o 
  -4   9   4     1047.35     1035.17     70.15 o 
  -3   9   4      204.89      169.45     20.31 o 
  -2   9   4      786.40      731.20     48.13 o 
  -1   9   4        0.39        0.25     13.75 o 
   0   9   4     1516.37     1256.31     59.14 o 
   1   9   4      327.12      395.32     36.81 o 
   2   9   4     1078.22      950.61     87.91 o 
   3   9   4      196.98      173.11     29.38 o 
   4   9   4      771.80      725.41     55.14 o 
   5   9   4       14.64        5.29     16.94 o 
   6   9   4       17.41       29.84     10.21 o 
   7   9   4        2.21       13.51     10.62 o 
   8   9   4       20.42       26.91     10.65 o 
   9   9   4        4.76       13.53     10.97 o 
  10   9   4      157.91      164.94     25.66 o 
  11   9   4       34.51       63.41     20.02 o 
  12   9   4       13.28       12.22     13.21 o 
 -13  10   4        0.29        7.31      7.34 o 
 -12  10   4       22.01       44.84      9.20 o 
 -11  10   4      120.54      205.84     17.73 o 
 -10  10   4       71.25      116.14     15.24 o 
  -9  10   4      157.29      194.51     24.02 o 
  -8  10   4       76.60      103.37     15.32 o 
  -7  10   4       20.23       17.85      7.32 o 
  -6  10   4      267.16      279.61     20.79 o 
  -5  10   4        2.31       23.70     14.67 o 
  -4  10   4        9.29        6.63     13.20 o 
  -3  10   4      604.51      550.00     35.01 o 
  -2  10   4      316.67      318.23     26.18 o 
  -1  10   4     1569.55     1442.19     63.58 o 
   0  10   4       69.17       76.26     18.74 o 
   1  10   4       47.72       49.79     20.01 o 
   2  10   4       27.89       40.81     25.71 o 
   3  10   4      190.27      164.82     29.55 o 
   4  10   4       15.00       29.59     21.06 o 
   5  10   4      100.03       85.99     11.50 o 
   6  10   4      419.08      457.16     23.84 o 
   7  10   4     1280.54     1446.44     45.20 o 
   8  10   4      208.26      213.73     19.24 o 
   9  10   4       17.45       45.07     12.24 o 
  10  10   4      121.01      188.06     26.63 o 
  11  10   4       29.39       42.41     12.20 o 
  12  10   4        8.62       20.85     13.68 o 
 -13  11   4        7.47       10.74     10.54 o 
 -12  11   4       35.47       63.13      9.55 o 
 -11  11   4       41.53       91.24     12.60 o 
 -10  11   4       44.89       42.90     17.01 o 
  -9  11   4       43.19       78.64     13.52 o 
  -8  11   4      177.43      225.32     20.14 o 
  -7  11   4      948.37     1199.55     29.45 o 
  -6  11   4       16.14        9.97      7.90 o 
  -5  11   4      671.55      737.34     43.54 o 
  -4  11   4      960.49     1104.76     50.76 o 
  -3  11   4       11.92        8.88     12.28 o 
  -2  11   4        0.45        3.49     10.95 o 
  -1  11   4       25.48       22.82     11.18 o 
   0  11   4     1972.64     1709.63     69.62 o 
   1  11   4      420.17      358.02     83.06 o 
   2  11   4       10.55       -9.75     26.41 o 
   3  11   4      283.96      260.12     35.99 o 
   4  11   4     1755.10     1552.67     97.16 o 
   5  11   4       23.20       19.21      8.54 o 
   6  11   4      545.01      524.29     25.76 o 
   7  11   4       34.37       27.35     11.13 o 
   8  11   4      433.66      519.28     39.74 o 
   9  11   4       74.91      111.87     15.42 o 
  10  11   4      128.76      200.42     27.58 o 
  11  11   4        7.12       21.51     13.80 o 
  12  11   4        2.31       19.30      8.16 o 
 -13  12   4        2.65        0.32      5.86 o 
 -12  12   4        7.01        9.20      9.03 o 
 -11  12   4        0.28        2.25      6.38 o 
 -10  12   4       72.08      105.50     13.86 o 
  -9  12   4       16.54       25.05     10.35 o 
  -8  12   4      207.64      306.14     21.59 o 
  -7  12   4       23.50       37.71      8.38 o 
  -6  12   4       24.09       20.09      8.81 o 
  -5  12   4       50.30       47.33     15.02 o 
  -4  12   4       87.12       94.50     18.66 o 
  -3  12   4      311.96      321.85     27.95 o 
  -2  12   4       32.93       42.90     13.83 o 
  -1  12   4      236.99      238.33     22.66 o 
   0  12   4      328.28      277.05     31.55 o 
   1  12   4      145.46      159.79     26.02 o 
   2  12   4      147.14      168.46     40.80 o 
   3  12   4        6.74        9.45     17.04 o 
   4  12   4        8.41       18.17     17.54 o 
   5  12   4       37.44       45.96     10.13 o 
   6  12   4       23.81       24.03      9.73 o 
   7  12   4      169.96      183.72     18.58 o 
   8  12   4        7.10       13.59     10.70 o 
   9  12   4       45.41       53.34     20.25 o 
  10  12   4       71.42       85.71     20.80 o 
  11  12   4      104.30      190.80     23.90 o 
  12  12   4        3.52        5.00      7.13 o 
 -13  13   4       11.59        8.80      5.75 o 
 -12  13   4       10.33        7.32      7.68 o 
 -11  13   4       57.03       56.31     47.59 o 
 -10  13   4       18.62       10.47      7.30 o 
  -9  13   4       15.62       13.79      7.81 o 
  -8  13   4      101.75      107.95     12.37 o 
  -7  13   4       94.06      104.78     12.16 o 
  -6  13   4       88.97      111.55     13.19 o 
  -5  13   4      278.98      313.52     25.36 o 
  -4  13   4      520.82      640.35     49.90 o 
  -3  13   4     1787.50     1651.06     73.42 o 
  -2  13   4       16.50       25.42     12.27 o 
  -1  13   4     1064.12     1026.36     44.07 o 
   0  13   4      192.33      164.56     26.29 o 
   1  13   4      416.46      336.65     51.58 o 
   2  13   4      146.26      130.94     37.06 o 
   3  13   4        9.14       25.18     20.32 o 
   4  13   4     1050.32     1042.55     48.28 o 
   5  13   4      139.25      167.97     15.12 o 
   6  13   4      201.82      197.43     17.92 o 
   7  13   4        5.09       10.95     10.52 o 
   8  13   4       86.69       89.10     14.55 o 
   9  13   4        1.03       12.76     16.95 o 
  10  13   4       78.12       74.98     19.55 o 
  11  13   4        7.87       15.32     12.50 o 
  12  13   4       18.70       26.82      7.58 o 
 -13  14   4        0.48        1.14      8.13 o 
 -12  14   4        6.08        5.95      7.28 o 
 -11  14   4       21.97       18.30     13.25 o 
 -10  14   4       42.79       25.00     26.99 o 
  -9  14   4        0.02       -1.45      6.25 o 
  -8  14   4        1.62       10.24      7.13 o 
  -7  14   4      220.45      307.22     29.44 o 
  -6  14   4       27.38       31.00     10.24 o 
  -5  14   4      312.11      304.34     20.64 o 
  -4  14   4        8.17       -0.79     24.15 o 
  -3  14   4       14.48       22.65     19.04 o 
  -2  14   4      101.51      102.05     22.16 o 
  -1  14   4       60.48       31.91     23.54 o 
   0  14   4        0.40       -5.66     19.08 o 
   1  14   4     1047.12      948.64     82.43 o 
   2  14   4       27.28       15.61     20.45 o 
   3  14   4      788.18      699.18     54.43 o 
   4  14   4        6.98       10.75      9.36 o 
   5  14   4        1.28       -3.89      9.20 o 
   6  14   4       73.64       84.13     18.51 o 
   7  14   4        1.76       12.00     10.89 o 
   8  14   4       46.07       43.96     20.64 o 
   9  14   4       31.13       40.60     18.52 o 
  10  14   4        0.56       -3.03     15.17 o 
  11  14   4       83.28      108.48     19.18 o 
  12  14   4        7.30        4.27     10.60 o 
 -13  15   4        2.60       -0.54      7.84 o 
 -12  15   4        1.02        2.46      6.40 o 
 -11  15   4        3.57        0.65      7.13 o 
 -10  15   4       17.26       22.97     12.36 o 
  -9  15   4       59.74       72.42     13.11 o 
  -8  15   4        0.31        4.77      7.90 o 
  -7  15   4       27.24       25.21     13.24 o 
  -6  15   4       67.71       87.74     16.46 o 
  -5  15   4        3.02       10.17      9.03 o 
  -4  15   4       35.72       21.71     11.28 o 
  -3  15   4        3.10        0.23     23.87 o 
  -2  15   4      727.58      598.35     66.11 o 
  -1  15   4        5.04       16.91     23.34 o 
   0  15   4       21.16       25.40     20.65 o 
   1  15   4       48.47       25.80     25.91 o 
   2  15   4      403.72      349.64     52.69 o 
   3  15   4      457.02      372.97     41.99 o 
   4  15   4       29.21       43.01     10.35 o 
   5  15   4       72.32       70.75     12.35 o 
   6  15   4        1.45       27.74     18.77 o 
   7  15   4       32.54       34.94     18.21 o 
   8  15   4        5.86        3.83     15.36 o 
   9  15   4       76.87       93.06     23.37 o 
  10  15   4       13.33        6.34     14.98 o 
  11  15   4        3.03        9.03     11.87 o 
 -12  16   4       29.53       15.60     14.06 o 
 -11  16   4        1.26       -2.33      6.99 o 
 -10  16   4       10.90       10.18      9.25 o 
  -9  16   4        1.20        2.38      9.77 o 
  -8  16   4       45.11       25.80     24.12 o 
  -7  16   4       13.36        5.61     12.15 o 
  -5  16   4        0.93        7.03      7.80 o 
  -4  16   4     1707.96     1812.77     61.56 o 
  -3  16   4       13.11        4.48      9.64 o 
  -2  16   4       78.15       60.50     31.72 o 
  -1  16   4      127.95      126.70     36.00 o 
   0  16   4      423.92      409.78     55.15 o 
   1  16   4      382.95      336.82     51.39 o 
   2  16   4       70.89       79.58     32.09 o 
   3  16   4        0.28       11.17      8.14 o 
   4  16   4      661.38      659.91     35.50 o 
   5  16   4      111.26       74.46     17.70 o 
   6  16   4        1.86        0.53     16.50 o 
   7  16   4        2.17       11.36     17.35 o 
   8  16   4       87.42      102.21     24.89 o 
   9  16   4       36.51       54.25     20.28 o 
  10  16   4       25.98        6.21     13.83 o 
  11  16   4        5.83       11.76     11.67 o 
 -12  17   4        3.33        2.41      9.09 o 
 -11  17   4       13.68       -1.17     11.33 o 
 -10  17   4       60.67       76.45     65.09 o 
  -9  17   4       20.67       20.51     20.65 o 
  -8  17   4       36.34       14.53     18.75 o 
  -7  17   4        5.40       -2.12     11.16 o 
  -6  17   4      224.24      146.76    105.08 o 
  -5  17   4       18.99        6.59     11.72 o 
  -4  17   4      115.96      121.93     15.20 o 
  -3  17   4       18.52        6.29      9.09 o 
  -2  17   4      317.68      269.41     19.75 o 
  -1  17   4       41.07       37.43     14.44 o 
   0  17   4      218.85      194.31     28.84 o 
   1  17   4        3.31        6.38     22.00 o 
   2  17   4      704.75      613.92     35.69 o 
   3  17   4      153.07      137.18     14.29 o 
   4  17   4      462.24      487.38     31.60 o 
   5  17   4       41.11       51.80     19.26 o 
   6  17   4       18.46       28.15     19.23 o 
   7  17   4       79.73       86.46     23.70 o 
   8  17   4       21.80       34.44     19.29 o 
   9  17   4       93.45      110.35     23.96 o 
  10  17   4       48.89       44.82     16.74 o 
  11  17   4        3.70       -4.60     10.16 o 
 -12  18   4       21.73        0.45      8.67 o 
 -11  18   4       34.90        0.61     10.14 o 
 -10  18   4       16.56       17.76     13.62 o 
  -9  18   4       95.02      100.09     95.68 o 
  -8  18   4       35.88       46.46     18.29 o 
  -7  18   4       27.25       12.19     12.80 o 
  -6  18   4        8.90        9.87     13.98 o 
  -5  18   4        0.88       -4.92     13.77 o 
  -4  18   4        9.11       12.40      8.71 o 
  -3  18   4      213.90      219.52     19.16 o 
  -2  18   4       53.88       56.69     11.62 o 
  -1  18   4     1064.28      945.64     34.32 o 
   0  18   4       72.75       54.54     13.49 o 
   1  18   4        2.44       -4.55      9.96 o 
   2  18   4        0.19        2.21      8.76 o 
   3  18   4       36.26       38.30      9.28 o 
   4  18   4      144.36      119.55     17.89 o 
   5  18   4       36.72       51.57     22.18 o 
   6  18   4       49.75       58.36     21.11 o 
   7  18   4      347.76      435.17     42.97 o 
   8  18   4        1.57       -1.06     17.20 o 
   9  18   4        1.24       11.17     16.21 o 
  10  18   4       10.20       -0.38     14.16 o 
  11  18   4       16.28       21.36     11.26 o 
 -10  19   4        3.47        2.12      8.36 o 
  -9  19   4        2.42        3.32      9.87 o 
  -8  19   4      148.50      108.15     91.29 o 
  -7  19   4      149.38      120.45     98.82 o 
  -6  19   4        0.88        1.88     14.82 o 
  -5  19   4      380.03      223.08    179.41 o 
  -4  19   4      737.07      724.04     32.42 o 
  -3  19   4       40.20       36.97     11.43 o 
  -2  19   4       34.56       19.05      9.62 o 
  -1  19   4       77.31       67.84     12.41 o 
   0  19   4      742.75      639.93     37.32 o 
   1  19   4     1119.86      968.11     44.80 o 
   2  19   4        0.94        4.80      8.40 o 
   3  19   4      100.08       82.24     15.68 o 
   4  19   4       99.98       90.38     23.24 o 
   5  19   4        0.04        3.42     17.30 o 
   6  19   4       30.32       30.96     18.29 o 
   7  19   4        0.60       17.11     18.94 o 
   8  19   4      192.32      207.12     30.70 o 
   9  19   4        2.10        2.12     14.93 o 
  10  19   4       29.25       29.86     14.02 o 
  11  19   4        7.87       10.82      8.92 o 
 -12  20   4        5.39        1.45      7.17 o 
 -11  20   4        7.32        2.73      9.52 o 
 -10  20   4       27.58       28.27     30.35 o 
  -9  20   4       25.91       21.87     24.85 o 
  -8  20   4      141.85      102.46     88.01 o 
  -7  20   4       17.57        2.60     11.70 o 
  -6  20   4       15.35        3.93     13.36 o 
  -5  20   4      109.63       50.71     47.98 o 
  -4  20   4       23.99       20.52     12.23 o 
  -3  20   4       41.80       35.11     10.55 o 
  -2  20   4       69.33       63.20     12.89 o 
  -1  20   4       41.89       41.11     11.59 o 
   0  20   4       17.89       26.94     13.96 o 
   1  20   4        0.35        2.60     11.48 o 
   2  20   4       16.00        4.91      7.26 o 
   3  20   4       89.92       23.84     29.36 o 
   4  20   4       65.54       55.99     19.83 o 
   5  20   4      117.51      114.61     26.55 o 
   6  20   4       16.48       14.33     18.04 o 
   7  20   4      269.62      247.66     33.34 o 
   8  20   4       21.20       27.00     18.82 o 
   9  20   4        1.83        9.55     15.53 o 
  10  20   4       28.05       36.09     14.70 o 
  11  20   4       19.63       36.32      9.96 o 
 -11  21   4       34.74        3.26      8.47 o 
 -10  21   4        5.57       10.74     11.68 o 
  -9  21   4       15.24       10.51     14.44 o 
  -8  21   4      150.19      102.06     90.86 o 
  -7  21   4       98.01      122.36     24.04 o 
  -6  21   4       32.48       25.29     13.57 o 
  -5  21   4        9.82        6.28     13.39 o 
  -4  21   4      501.19      518.75     30.68 o 
  -3  21   4      328.48      431.60    132.99 o 
  -2  21   4        7.16        9.64     10.15 o 
  -1  21   4     1111.95     1002.02     36.90 o 
   0  21   4      223.91      248.32     31.05 o 
   1  21   4       18.00       25.60     15.25 o 
   2  21   4       55.97       31.09     14.61 o 
   3  21   4       28.48       10.42     12.91 o 
   4  21   4      319.88      253.57     33.66 o 
   5  21   4       24.61        6.08     17.52 o 
   6  21   4       57.02       49.34     19.56 o 
   7  21   4       43.10       54.80     20.93 o 
   8  21   4      112.04      109.90     23.56 o 
   9  21   4       55.33       88.66     20.39 o 
  10  21   4       60.12       72.01     15.92 o 
 -11  22   4       12.24        4.14      7.75 o 
 -10  22   4        9.21       11.89     12.91 o 
  -9  22   4       12.88        2.92      8.71 o 
  -8  22   4        6.42        4.64     10.10 o 
  -7  22   4      173.14      121.86     98.67 o 
  -6  22   4       12.91       11.52     11.87 o 
  -5  22   4      378.59      193.85    166.98 o 
  -4  22   4       32.06       26.03     12.57 o 
  -3  22   4        0.60        0.97      9.56 o 
  -2  22   4        6.60        9.81     10.50 o 
  -1  22   4       25.14       25.79     11.14 o 
   0  22   4       76.98       61.25     19.79 o 
   1  22   4       35.35       30.00     15.44 o 
   2  22   4      222.83      206.49     22.30 o 
   3  22   4      580.11      575.54     57.72 o 
   4  22   4       12.66        4.17      9.17 o 
   5  22   4        2.83        2.99     15.52 o 
   6  22   4       51.77       24.37     39.07 o 
   7  22   4        7.50       12.60     17.60 o 
   8  22   4        2.93       -3.81     15.75 o 
   9  22   4        8.55       13.57     14.06 o 
  10  22   4       54.35       67.90     13.64 o 
 -11  23   4       41.52        0.47      7.22 o 
 -10  23   4        6.27        5.36      6.79 o 
  -9  23   4        2.65        6.92      8.90 o 
  -8  23   4       27.48       25.70     21.26 o 
  -7  23   4       84.59       43.55     42.32 o 
  -6  23   4      207.26      118.28    100.56 o 
  -5  23   4        8.96        7.31     11.95 o 
  -4  23   4       64.57       63.74     14.59 o 
  -3  23   4      121.48      103.24     15.94 o 
  -2  23   4       96.53      105.27     16.13 o 
  -1  23   4      130.25      127.12     17.64 o 
   0  23   4      418.39      370.69     25.84 o 
   1  23   4        1.73       13.87     14.27 o 
   2  23   4        0.46        8.78     10.05 o 
   3  23   4        2.62        4.15      7.30 o 
   4  23   4      118.61       82.85     14.38 o 
   5  23   4        4.68       -2.28      8.93 o 
   6  23   4      131.27      125.16     24.74 o 
   7  23   4       11.82        1.58     15.71 o 
   8  23   4       49.73       56.43     18.94 o 
   9  23   4       16.14       21.62     13.44 o 
  10  23   4       12.13       15.63     10.39 o 
 -10  24   4       24.39       30.36     25.87 o 
  -9  24   4        0.02        3.68      7.89 o 
  -8  24   4       48.25       25.75     28.35 o 
  -7  24   4       37.88       26.51     32.06 o 
  -6  24   4       10.41       17.28     16.51 o 
  -5  24   4        0.50       -1.58     14.28 o 
  -4  24   4       55.92       65.05     20.79 o 
  -3  24   4        9.59       13.70     10.98 o 
  -2  24   4      123.41       94.55     16.21 o 
  -1  24   4       56.38       57.60     14.03 o 
   0  24   4      907.07      847.35     37.72 o 
   1  24   4      182.56      168.09     25.48 o 
   2  24   4        3.97       15.74     15.38 o 
   3  24   4       31.24       40.43     11.61 o 
   4  24   4      168.00      192.36     18.86 o 
   5  24   4        0.77        3.03     16.30 o 
   6  24   4       51.29       21.03     27.45 o 
   7  24   4       14.63        5.16     15.37 o 
   8  24   4       18.54       24.91     15.97 o 
   9  24   4       30.16       48.15     15.13 o 
  10  24   4        0.08       17.61      9.12 o 
 -10  25   4       17.55       40.95     10.17 o 
  -9  25   4        6.66        8.18     11.71 o 
  -8  25   4        0.64        2.28      8.59 o 
  -7  25   4        1.39        2.49      9.91 o 
  -6  25   4      181.45      109.72     94.47 o 
  -5  25   4        0.17       -0.93     10.15 o 
  -4  25   4       38.55       36.71     18.04 o 
  -3  25   4       37.61       39.34     13.09 o 
  -2  25   4       87.61       92.03     15.66 o 
  -1  25   4        1.49       -5.60     11.60 o 
   0  25   4      119.70       97.67     16.08 o 
   1  25   4       57.11       56.66     18.34 o 
   2  25   4        1.26        4.15     12.66 o 
   3  25   4        7.83       20.73     10.00 o 
   4  25   4        1.47       -4.12      8.86 o 
   5  25   4        2.06        4.05     14.58 o 
   6  25   4      179.72      167.94     26.63 o 
   7  25   4       11.29       -5.95     16.00 o 
   8  25   4        2.35        6.42     13.34 o 
   9  25   4       12.07       13.64     12.28 o 
 -10  26   4        0.12       -0.51      6.55 o 
  -9  26   4       18.77       22.32     21.91 o 
  -8  26   4        0.98       -2.98      8.45 o 
  -7  26   4       24.72       30.87     15.82 o 
  -6  26   4        3.20        1.40     14.77 o 
  -5  26   4        3.37        2.66     15.32 o 
  -4  26   4       20.02       26.18     17.77 o 
  -3  26   4       24.84       27.48     11.76 o 
  -2  26   4       30.07       29.73     12.01 o 
  -1  26   4       19.61       26.75     11.73 o 
   0  26   4        7.07       -4.49     10.73 o 
   1  26   4      249.18      229.90     21.70 o 
   2  26   4       42.97       34.49     11.28 o 
   3  26   4      219.67      209.95     23.97 o 
   4  26   4       28.63       29.12     10.74 o 
   5  26   4        7.95       22.19     15.96 o 
   6  26   4       41.70       59.63     18.95 o 
   7  26   4        2.53        5.20     14.44 o 
   8  26   4        3.83       17.30     14.11 o 
   9  26   4       10.74       25.02     11.05 o 
  -9  27   4       24.64       39.72     11.60 o 
  -8  27   4       20.10       27.82     12.76 o 
  -7  27   4       14.90       11.02      9.56 o 
  -6  27   4       29.13       11.87     14.48 o 
  -5  27   4      182.77      212.34     29.15 o 
  -4  27   4        1.32       -1.56     15.45 o 
  -3  27   4      153.94      157.68     18.64 o 
  -2  27   4        4.96       10.15     11.05 o 
  -1  27   4        1.25       11.68     10.57 o 
   0  27   4      218.98      208.90     20.25 o 
   1  27   4       84.99       86.34     14.09 o 
   2  27   4       24.30       23.83      8.71 o 
   3  27   4      158.05      145.30     16.05 o 
   4  27   4        0.51        6.80      8.84 o 
   5  27   4       11.91       17.69     13.96 o 
   6  27   4        2.46       -1.78     13.44 o 
   7  27   4        4.88       13.02     14.17 o 
   8  27   4       53.57       67.98     15.36 o 
   9  27   4       21.42       26.26      9.50 o 
  -9  28   4        6.71       12.10     13.37 o 
  -8  28   4        5.71        3.12      6.42 o 
  -7  28   4        0.32       -2.78      8.71 o 
  -6  28   4        0.10       -5.67      8.78 o 
  -5  28   4       47.85       67.34     20.06 o 
  -4  28   4       37.44       50.49     19.21 o 
  -3  28   4        6.74       19.68     17.23 o 
  -2  28   4        3.77        0.99     10.41 o 
  -1  28   4       36.10       21.59     11.40 o 
   0  28   4      126.29      116.42     15.81 o 
   1  28   4       12.33       18.30     17.30 o 
   2  28   4        1.64       14.25     10.59 o 
   3  28   4       14.81       31.01     10.28 o 
   4  28   4       26.43       32.95      9.94 o 
   5  28   4        1.96        9.84     14.05 o 
   6  28   4        9.02       12.39     14.42 o 
   7  28   4       56.01       73.85     17.28 o 
   8  28   4        7.27        4.22     10.67 o 
  -8  29   4       48.75       35.96     38.37 o 
  -7  29   4        7.60       -0.71     12.14 o 
  -6  29   4        2.32       -1.80     12.75 o 
  -5  29   4       14.72       21.96     15.75 o 
  -4  29   4      126.39      151.75     25.33 o 
  -3  29   4      108.07      113.95     23.68 o 
  -2  29   4        0.27        6.01     10.57 o 
  -1  29   4       76.07       81.98     14.27 o 
   0  29   4      172.08      169.41     17.49 o 
   1  29   4       33.17       31.35     12.03 o 
   2  29   4      106.49      114.54     15.49 o 
   3  29   4        0.21        0.96      7.58 o 
   4  29   4      125.83      137.44     14.42 o 
   5  29   4       44.74       48.98     15.70 o 
   6  29   4       22.34       35.02     14.50 o 
   7  29   4        0.05       -2.29     10.79 o 
   8  29   4       13.66       27.07      5.92 o 
  -8  30   4        0.61        7.12      9.06 o 
  -7  30   4       41.40       69.99     15.48 o 
  -6  30   4       11.04       20.46     14.01 o 
  -5  30   4       89.53      118.02     21.22 o 
  -4  30   4       50.10       54.99     18.45 o 
  -3  30   4        4.49       12.16     13.78 o 
  -2  30   4        1.30        8.42      9.79 o 
  -1  30   4       50.76       45.33     11.71 o 
   0  30   4        0.52       -3.54      9.39 o 
   1  30   4        5.73       13.20     10.91 o 
   2  30   4       18.11       35.48     11.67 o 
   3  30   4      465.91      473.45     19.79 o 
   4  30   4       47.21       48.51      8.82 o 
   5  30   4        2.90        3.52      9.53 o 
   6  30   4        4.58        6.49      9.28 o 
   7  30   4       19.04       21.64      8.93 o 
  -8  31   4       23.47       31.74      8.12 o 
  -7  31   4       36.43       39.78     12.12 o 
  -6  31   4       18.92       40.66     14.36 o 
  -5  31   4       17.88        6.67     12.09 o 
  -4  31   4      184.85      221.36     25.83 o 
  -3  31   4      149.37      142.39     22.14 o 
  -2  31   4       17.34       33.39     15.06 o 
  -1  31   4        6.28       11.65      9.44 o 
   0  31   4      107.31      126.76     14.86 o 
   1  31   4       14.21       17.14     10.16 o 
   2  31   4       11.42       11.00      9.76 o 
   3  31   4       13.98       17.63      7.56 o 
   4  31   4       63.81       73.24      9.44 o 
   5  31   4        2.68        4.00      8.99 o 
   6  31   4       64.02       97.65     26.47 o 
   7  31   4       27.64       31.56     10.00 o 
  -7  32   4        9.46        8.76      7.77 o 
  -6  32   4        0.54        7.69     10.29 o 
  -5  32   4        0.71       -3.47     11.12 o 
  -4  32   4       22.20       30.82     14.48 o 
  -3  32   4        2.23      -14.41     14.41 o 
  -2  32   4        1.55       -1.00     11.93 o 
  -1  32   4      106.13      113.28     10.76 o 
   0  32   4      118.96      131.72     14.67 o 
   1  32   4       57.89       56.86     11.07 o 
   2  32   4       11.93       12.59      8.89 o 
   3  32   4       59.72       66.76     11.52 o 
   4  32   4       32.11       53.48      8.11 o 
   5  32   4        0.59        2.20      8.07 o 
   6  32   4       29.72       42.72     10.80 o 
  -6  33   4       49.96       67.80     12.23 o 
  -5  33   4        3.94        2.11      9.51 o 
  -4  33   4       80.27       88.44     16.48 o 
  -3  33   4        8.49       12.24     11.18 o 
  -2  33   4       44.57       50.05      9.76 o 
  -1  33   4       30.62       38.52     12.96 o 
   0  33   4       92.66       81.88     11.95 o 
   1  33   4        1.05        2.09      7.81 o 
   2  33   4        0.12        8.32      8.44 o 
   3  33   4       28.59       26.03      8.90 o 
   4  33   4       19.18       20.95      5.66 o 
   5  33   4       10.65       12.02      6.99 o 
  -5  34   4        0.43       -1.89      5.51 o 
  -4  34   4        1.90        0.44     16.24 o 
  -3  34   4       10.80       11.51      6.92 o 
  -2  34   4       34.42       27.67      7.75 o 
  -1  34   4        0.91        1.90      9.76 o 
   0  34   4       18.77        9.74     10.38 o 
   1  34   4       89.93       95.78     11.41 o 
   2  34   4        1.86       -1.45      7.72 o 
   3  34   4       59.35       62.99      9.70 o 
   4  34   4       60.67       86.42     17.00 o 
  -4  35   4        0.32        4.88      6.89 o 
  -3  35   4       51.46       54.41     11.06 o 
  -2  35   4        4.64        8.83      8.89 o 
  -1  35   4        6.26        2.05      8.56 o 
   0  35   4        3.99        0.66      8.33 o 
   1  35   4       20.80       23.38     10.29 o 
   2  35   4       10.80        9.12      6.66 o 
   3  35   4        2.82       14.18      6.16 o 
  -3  36   4        6.20        5.45      7.00 o 
  -2  36   4        2.20       -3.97      7.21 o 
  -1  36   4        0.08        2.52      7.60 o 
   0  36   4        7.43       11.41      7.64 o 
   1  36   4       36.32       39.51      9.23 o 
   2  36   4        5.45        5.17      6.43 o 
  -1  37   4        2.53        8.88      6.08 o 
   0  37   4        3.51        4.51      5.87 o 
 -13   1   5        7.89       14.19      7.92 o 
 -12   1   5        1.02        1.34      8.88 o 
 -11   1   5       13.51       42.95     11.97 o 
 -10   1   5        0.70        7.05     10.05 o 
  -9   1   5      105.67      148.85     20.95 o 
  -8   1   5       13.00       13.92     10.47 o 
  -7   1   5        7.91        9.50     11.04 o 
  -6   1   5       17.41       23.77     10.07 o 
  -5   1   5      109.75      109.12     13.21 o 
  -4   1   5       30.16       22.83     19.70 o 
  -3   1   5       40.72       45.71     23.27 o 
  -2   1   5        4.10        8.43     15.20 o 
  -1   1   5      563.94      423.00     42.00 o 
   0   1   5        7.19        8.58     15.00 o 
   1   1   5      508.80      448.43     45.14 o 
   2   1   5      204.81      222.66     36.63 o 
   3   1   5      224.25      192.17     29.62 o 
   4   1   5        0.74       11.92      6.00 o 
   5   1   5       78.17      123.90     10.34 o 
   6   1   5       13.13       30.36      7.93 o 
   7   1   5        1.42        0.70     10.58 o 
   8   1   5       24.59       62.52     14.61 o 
   9   1   5       48.95       81.82     14.83 o 
  10   1   5        1.87       -0.77      9.36 o 
  11   1   5        3.21        7.05      7.25 o 
 -13   2   5        0.78        2.92      5.63 o 
 -12   2   5        8.75       15.11      8.70 o 
 -11   2   5       48.83       93.61     14.63 o 
 -10   2   5       38.90       66.44     14.00 o 
  -9   2   5      141.02      180.24     19.24 o 
  -8   2   5       20.02       28.95     12.39 o 
  -7   2   5      105.53       99.21     15.50 o 
  -6   2   5      168.75      179.53     17.18 o 
  -5   2   5        1.33       -6.17      8.33 o 
  -4   2   5        1.27        4.75     18.94 o 
  -3   2   5     1350.34     1152.36     70.64 o 
  -2   2   5      132.03       90.43     24.43 o 
  -1   2   5       37.31       40.38     19.57 o 
   0   2   5      121.99       94.75     23.37 o 
   1   2   5      371.90      316.35     38.77 o 
   2   2   5     1375.01     1307.25     77.83 o 
   3   2   5      112.23       83.48     21.59 o 
   4   2   5      115.92      135.00     10.16 o 
   5   2   5      795.87      782.61     21.46 o 
   6   2   5      111.48      123.54     13.09 o 
   7   2   5       37.08       15.40     11.06 o 
   8   2   5       13.34       15.54     11.83 o 
   9   2   5       39.81       35.28     12.56 o 
  10   2   5      114.83      141.88     15.65 o 
  11   2   5       62.01       83.90     10.58 o 
 -13   3   5        9.34       11.34      5.99 o 
 -12   3   5       84.04      172.41     15.90 o 
 -11   3   5       13.86       41.23     11.63 o 
 -10   3   5       46.19       60.74     12.79 o 
  -9   3   5       70.25      107.76     16.41 o 
  -8   3   5      256.09      312.03     24.51 o 
  -7   3   5      201.58      197.48     20.22 o 
  -6   3   5       30.74       29.14     10.45 o 
  -5   3   5        0.71        6.20      8.15 o 
  -4   3   5       21.02       25.63     18.94 o 
  -3   3   5      732.06      675.49     54.68 o 
  -2   3   5      911.51      835.58     58.53 o 
  -1   3   5      421.29      287.21     35.95 o 
   0   3   5      889.01      780.47     54.62 o 
   1   3   5      378.51      309.59     38.17 o 
   2   3   5      146.37      155.69     32.24 o 
   3   3   5      109.16       93.21     21.74 o 
   4   3   5       48.38       26.02      6.72 o 
   5   3   5      450.35      491.70     18.30 o 
   6   3   5      336.90      346.83     19.60 o 
   7   3   5       21.04       34.72     12.11 o 
   8   3   5      165.09      237.25     21.46 o 
   9   3   5       56.67       85.88     14.58 o 
  10   3   5       31.98       59.99     12.07 o 
  11   3   5       13.95       26.76      8.38 o 
 -13   4   5        1.60       11.55      5.53 o 
 -12   4   5        3.56       11.20      8.58 o 
 -11   4   5        0.85        0.35      9.19 o 
 -10   4   5        2.52       12.21     10.64 o 
  -9   4   5      249.48      313.92     24.09 o 
  -8   4   5       11.17       22.74     11.58 o 
  -7   4   5       43.08       60.10     13.50 o 
  -6   4   5     2232.52     2314.76     57.76 o 
  -5   4   5       24.97       40.44     10.25 o 
  -4   4   5      675.07      595.42     53.50 o 
  -3   4   5      403.60      329.22     39.71 o 
  -2   4   5      669.74      508.05     46.29 o 
  -1   4   5      886.02      661.61     50.97 o 
   0   4   5      823.19      639.07     50.02 o 
   1   4   5        1.65        2.21     16.87 o 
   2   4   5     3625.21     3460.42     95.06 o 
   3   4   5      174.68      156.89     26.07 o 
   4   4   5      231.97      228.60     12.94 o 
   5   4   5      170.37      209.93     12.92 o 
   6   4   5      511.84      488.06     22.77 o 
   7   4   5      177.25      225.36     16.51 o 
   8   4   5       11.66       14.23     11.26 o 
   9   4   5        4.13        5.52     10.36 o 
  10   4   5      251.21      335.93     21.50 o 
  11   4   5        4.26      -11.41     12.05 o 
 -13   5   5        0.19        3.23      4.70 o 
 -12   5   5       86.99      161.98     14.63 o 
 -11   5   5       53.38      101.30     14.11 o 
 -10   5   5      188.94      275.23     26.77 o 
  -9   5   5      117.77      138.75     17.32 o 
  -8   5   5        2.31       -1.14      9.92 o 
  -7   5   5      222.83      251.75     22.13 o 
  -6   5   5      405.19      433.57     24.21 o 
  -5   5   5       32.54       39.98     10.06 o 
  -4   5   5      565.77      553.79     31.84 o 
  -3   5   5      984.36      894.91     61.94 o 
  -2   5   5     1630.07     1279.15     70.63 o 
  -1   5   5       49.04       41.64     20.74 o 
   0   5   5      638.56      536.54     45.46 o 
   1   5   5      283.08      198.02     33.75 o 
   2   5   5       10.20       26.81     14.30 o 
   3   5   5      248.01      242.00     48.30 o 
   4   5   5       94.28       82.81      9.08 o 
   5   5   5      931.04      862.41     23.73 o 
   6   5   5      798.08      883.28     35.35 o 
   7   5   5      193.85      197.05     15.41 o 
   8   5   5      154.44      142.56     17.50 o 
   9   5   5      205.12      278.45     21.68 o 
  10   5   5        3.33       15.99     10.29 o 
  11   5   5       13.12       11.74     10.77 o 
 -13   6   5        1.31        1.43      4.81 o 
 -12   6   5        0.16        4.72      7.76 o 
 -11   6   5       28.26       47.89     11.42 o 
 -10   6   5       47.39       72.95     16.85 o 
  -9   6   5      167.73      232.55     37.67 o 
  -8   6   5       10.53       15.26     10.71 o 
  -7   6   5       23.40       25.21     11.13 o 
  -6   6   5     1198.22     1239.03     55.13 o 
  -5   6   5      590.82      544.20     25.57 o 
  -4   6   5      434.78      425.22     28.09 o 
  -3   6   5      942.77      844.35     59.43 o 
  -2   6   5     1354.70     1206.42     68.23 o 
  -1   6   5      899.87      749.60     53.72 o 
   0   6   5      115.88      100.14     22.44 o 
   1   6   5      270.55      393.53     80.12 o 
   2   6   5     1603.71     1515.61     93.29 o 
   3   6   5      911.97      749.50     28.64 o 
   4   6   5        1.37        7.31      5.78 o 
   5   6   5      329.34      296.01     16.85 o 
   6   6   5      176.77      144.69     13.84 o 
   7   6   5       27.60       10.40      8.60 o 
   8   6   5        1.76        1.68     10.55 o 
   9   6   5        9.50       13.80     10.93 o 
  10   6   5      157.42      273.63     22.80 o 
  11   6   5        0.90       -3.95     11.67 o 
 -13   7   5        1.52        4.98      5.37 o 
 -12   7   5        7.48       16.92      8.65 o 
 -11   7   5       60.94      112.13     13.82 o 
 -10   7   5       25.14       48.07     11.89 o 
  -9   7   5      103.09      144.76     17.17 o 
  -8   7   5      214.46      260.21     22.13 o 
  -7   7   5        2.88        6.08     10.02 o 
  -6   7   5      477.10      511.61     25.66 o 
  -5   7   5      338.89      328.60     16.94 o 
  -4   7   5       70.01       64.46     13.81 o 
  -3   7   5      313.50      324.11     38.72 o 
  -2   7   5       81.68       92.21     23.89 o 
  -1   7   5      358.80      261.56     33.47 o 
   0   7   5      149.48      117.71     23.92 o 
   1   7   5     1486.35     1334.82     89.31 o 
   2   7   5     1139.21     1050.93    105.09 o 
   3   7   5       96.84       94.80     11.03 o 
   4   7   5      302.64      242.05     13.17 o 
   5   7   5      925.47      934.58     28.16 o 
   6   7   5        0.79        6.17      7.95 o 
   7   7   5       78.72       71.92     11.07 o 
   8   7   5      149.95      167.87     18.33 o 
   9   7   5      377.53      519.59     44.89 o 
  10   7   5       23.05       70.70     12.36 o 
  11   7   5        0.68      -11.59     11.82 o 
 -13   8   5        9.07       16.25      7.24 o 
 -12   8   5        1.14        7.91      7.33 o 
 -11   8   5        0.26       11.26      9.93 o 
 -10   8   5       29.81       66.62     12.19 o 
  -9   8   5        6.81       11.22     10.57 o 
  -8   8   5        2.34        5.17     10.33 o 
  -7   8   5       65.06       51.64     12.95 o 
  -6   8   5      163.94      186.69     14.77 o 
  -5   8   5      312.43      352.21     17.49 o 
  -4   8   5       77.87       74.78     13.21 o 
  -3   8   5       60.37       71.33     22.40 o 
  -2   8   5      958.24      789.33     55.97 o 
  -1   8   5     1231.49     1073.88     62.86 o 
   0   8   5      137.58       99.12     24.10 o 
   1   8   5       11.15       23.83     18.86 o 
   2   8   5     1605.04     1410.31    107.76 o 
   3   8   5      191.06      165.75     10.78 o 
   4   8   5      208.72      226.24     14.49 o 
   5   8   5        3.61        7.91      7.31 o 
   6   8   5      170.30      164.82     14.41 o 
   7   8   5       64.54       57.03     10.53 o 
   8   8   5        0.98        4.25     10.15 o 
   9   8   5       20.26       29.23     11.41 o 
  10   8   5        8.23       12.69      9.74 o 
  11   8   5        0.64       13.30     11.73 o 
 -12   9   5        2.82       15.23      6.01 o 
 -11   9   5        0.21        4.20      6.77 o 
 -10   9   5        6.73       14.66      9.86 o 
  -9   9   5       34.22       37.05     11.58 o 
  -8   9   5        0.79       -3.72      9.45 o 
  -7   9   5       27.48       46.70     12.30 o 
  -6   9   5       99.55      128.35     13.00 o 
  -5   9   5      156.69      143.48     12.55 o 
  -4   9   5      164.24      141.98     14.49 o 
  -3   9   5      294.42      287.44     23.38 o 
  -2   9   5      519.33      459.20     43.56 o 
  -1   9   5        0.13        1.37     13.51 o 
   0   9   5       10.18       24.97     17.03 o 
   1   9   5      360.57      314.46     41.29 o 
   2   9   5       85.03      100.07     12.69 o 
   3   9   5      213.31      186.89     13.22 o 
   4   9   5      308.89      270.84     16.12 o 
   5   9   5       65.30       78.24     10.81 o 
   6   9   5        0.33        3.16      7.87 o 
   7   9   5      103.80       99.79     13.89 o 
   8   9   5       50.59       36.01     17.83 o 
   9   9   5        1.45        7.08     10.44 o 
  10   9   5        4.28        4.03     13.55 o 
  11   9   5        3.80        7.05     10.90 o 
 -12  10   5        1.38        5.17      5.03 o 
 -11  10   5       42.83       87.78     11.66 o 
 -10  10   5       14.47       34.48     10.42 o 
  -9  10   5        3.11        0.93      8.86 o 
  -8  10   5        1.77        1.35      9.96 o 
  -7  10   5      197.42      262.59     17.27 o 
  -6  10   5        4.27        8.41      7.50 o 
  -5  10   5      110.04      136.74     14.53 o 
  -4  10   5       84.16       92.33     12.72 o 
  -3  10   5      271.55      286.74     18.64 o 
  -2  10   5        0.37       14.08     17.36 o 
  -1  10   5       10.86        0.09     16.37 o 
   0  10   5       51.82       36.07     20.40 o 
   1  10   5     1679.38     1469.10     57.42 o 
   2  10   5       66.23       71.44     11.72 o 
   3  10   5      439.69      402.03     18.40 o 
   4  10   5       89.30       83.75     10.62 o 
   5  10   5       44.70       47.94      9.94 o 
   6  10   5      157.90      155.90     14.03 o 
   7  10   5        0.03        3.64     10.20 o 
   8  10   5       23.28       41.06     12.33 o 
   9  10   5        8.19       18.06     10.17 o 
  10  10   5       19.77       38.80     16.10 o 
  11  10   5        0.01        1.98     10.39 o 
 -12  11   5       23.41       49.64      7.34 o 
 -11  11   5        7.69        9.34      6.32 o 
 -10  11   5       25.85       23.45     10.66 o 
  -9  11   5       39.05       66.00     13.14 o 
  -8  11   5       30.90       33.92     11.14 o 
  -7  11   5        2.07        1.69      7.65 o 
  -6  11   5       18.68       14.54     10.69 o 
  -5  11   5      339.08      345.98     21.14 o 
  -4  11   5      134.44      131.28     14.52 o 
  -3  11   5        0.55        6.36      8.66 o 
  -2  11   5      116.69      106.68     12.69 o 
  -1  11   5       29.16       26.80      9.53 o 
   0  11   5      512.46      510.71     24.17 o 
   1  11   5       46.72       46.68      8.82 o 
   2  11   5      335.49      305.88     16.08 o 
   3  11   5        3.50       12.46      7.36 o 
   4  11   5       32.90       31.54      8.37 o 
   5  11   5       44.25       41.25      9.46 o 
   6  11   5       24.06       28.72      8.82 o 
   7  11   5      125.14      128.83     16.63 o 
   8  11   5       54.82       77.04     14.56 o 
   9  11   5       23.86       17.12     15.78 o 
  10  11   5        4.36       -6.89     13.48 o 
  11  11   5        5.48       14.90     11.06 o 
 -12  12   5        0.12       -0.27      5.53 o 
 -11  12   5        0.03        1.82      6.31 o 
 -10  12   5        7.32       11.64      7.13 o 
  -9  12   5       27.93       27.37     13.29 o 
  -8  12   5       18.03       26.36     13.22 o 
  -7  12   5        0.08       -2.88      7.45 o 
  -6  12   5      938.05     1064.32     41.95 o 
  -5  12   5        0.91       -4.05     10.36 o 
  -4  12   5       42.30       46.64      9.88 o 
  -3  12   5        0.84       -3.52     10.03 o 
  -2  12   5        0.40       -1.21      6.81 o 
  -1  12   5     1184.35     1103.74     34.65 o 
   0  12   5       95.59       75.26     11.41 o 
   1  12   5       42.93       41.75     10.06 o 
   2  12   5     1568.94     1309.07     31.86 o 
   3  12   5       29.24       38.46      8.94 o 
   4  12   5      633.00      582.55     24.01 o 
   5  12   5       36.21       30.90      9.52 o 
   6  12   5       90.56       72.13     10.98 o 
   7  12   5      125.29      147.19     17.60 o 
   8  12   5       32.81       62.29     13.54 o 
   9  12   5       66.06       79.89     21.11 o 
  10  12   5       70.48       76.86     18.42 o 
  11  12   5        0.21        0.04      9.94 o 
 -12  13   5       24.50        0.02      9.53 o 
 -11  13   5        4.76       13.94      7.95 o 
 -10  13   5       43.99       81.98     19.94 o 
  -9  13   5       44.42       35.09     16.44 o 
  -8  13   5       56.71       81.89     11.37 o 
  -7  13   5       14.79       24.39     11.75 o 
  -6  13   5       13.72       27.19     11.72 o 
  -5  13   5        6.99       -0.44     10.69 o 
  -4  13   5      106.40      147.45     14.51 o 
  -3  13   5      864.01      883.56     28.57 o 
  -2  13   5      595.31      570.42     22.99 o 
  -1  13   5      182.90      173.56     13.93 o 
   0  13   5       12.03        8.08      9.58 o 
   1  13   5      403.51      334.08     29.11 o 
   2  13   5      251.29      228.22     14.98 o 
   3  13   5      134.35      111.65     11.55 o 
   4  13   5       24.46       22.11      9.10 o 
   5  13   5       63.21       76.20     11.56 o 
   6  13   5      334.28      337.60     24.46 o 
   7  13   5        8.08       23.76     11.65 o 
   8  13   5      193.55      201.02     30.33 o 
   9  13   5       16.61       20.99     17.16 o 
  10  13   5        3.47        9.37     13.72 o 
  11  13   5       12.13       20.37     10.70 o 
 -12  14   5        0.52        0.67      8.37 o 
 -11  14   5       20.08       15.54     12.75 o 
 -10  14   5       53.98       95.90     11.70 o 
  -9  14   5       55.35       86.33     20.38 o 
  -8  14   5        0.92       -1.82     12.54 o 
  -7  14   5        0.75        7.22     10.01 o 
  -6  14   5      590.29      699.18     34.82 o 
  -5  14   5      144.88      169.74     18.84 o 
  -4  14   5        9.27       13.22      8.11 o 
  -3  14   5     1625.08     1648.23     41.44 o 
  -2  14   5      132.07      124.72     13.47 o 
  -1  14   5       11.66       19.71      8.90 o 
   0  14   5       28.78       32.55     11.33 o 
   1  14   5      760.71      642.50     39.19 o 
   2  14   5     1343.72     1253.40     43.50 o 
   3  14   5        1.31        8.34     10.69 o 
   4  14   5      242.12      216.35     16.18 o 
   5  14   5      496.65      533.89     23.74 o 
   6  14   5      370.57      371.21     25.31 o 
   7  14   5        7.24        7.78     16.94 o 
   8  14   5       19.58       36.24     19.95 o 
   9  14   5       16.12       17.13     16.02 o 
  10  14   5       81.95      124.85     19.91 o 
  11  14   5        0.91        7.59      8.97 o 
 -10  15   5        1.48        3.64     10.98 o 
  -9  15   5      108.38      129.92    106.65 o 
  -8  15   5       56.05      108.28     14.69 o 
  -7  15   5       10.40       33.63     12.23 o 
  -6  15   5      188.95      210.26     20.72 o 
  -5  15   5        5.95        7.78     10.66 o 
  -4  15   5        6.54        9.55      8.50 o 
  -3  15   5     1344.78     1250.55     36.69 o 
  -2  15   5        7.19        8.60      7.93 o 
  -1  15   5      346.99      308.56     19.35 o 
   0  15   5       39.90       38.82     11.93 o 
   1  15   5     1060.49      907.42     46.65 o 
   2  15   5     1123.36     1020.40     46.87 o 
   3  15   5      300.89      277.62     22.69 o 
   4  15   5      114.22      107.30     16.23 o 
   5  15   5      204.57      212.06     20.26 o 
   6  15   5       43.64       41.95     21.83 o 
   7  15   5       15.81       18.56     19.57 o 
   8  15   5      264.80      311.13     36.46 o 
   9  15   5      128.97      178.70     25.53 o 
  10  15   5        1.15      -11.05     12.47 o 
  11  15   5        7.17       10.81      8.34 o 
 -12  16   5        1.82       -0.43      7.21 o 
 -11  16   5        5.80       -0.27      9.17 o 
 -10  16   5       68.20        0.88     10.64 o 
  -9  16   5       20.47       32.41      9.00 o 
  -8  16   5        7.63        2.62      6.93 o 
  -7  16   5        3.26        7.73      8.30 o 
  -6  16   5      637.96      620.52    109.13 o 
  -5  16   5      379.57      375.29     66.08 o 
  -4  16   5        0.03       -4.69      8.49 o 
  -3  16   5       19.32       16.27      8.89 o 
  -2  16   5     1694.71     1542.22     40.80 o 
  -1  16   5      908.33      851.51     32.57 o 
   0  16   5       27.37       30.78     15.26 o 
   1  16   5        0.58        3.64     12.95 o 
   2  16   5      696.98      607.39     31.50 o 
   3  16   5      406.33      363.17     25.64 o 
   4  16   5       31.09       45.12     13.27 o 
   5  16   5       28.49       30.87     12.01 o 
   6  16   5      108.29       73.66     23.47 o 
   7  16   5       14.71       17.25     16.75 o 
   8  16   5        2.30        6.59     18.12 o 
   9  16   5        0.27       -0.58     15.52 o 
  10  16   5       16.18       24.62     12.39 o 
 -11  17   5        4.11       -0.95      8.98 o 
  -9  17   5        4.39        0.89      8.17 o 
  -8  17   5       19.67       11.35     16.15 o 
  -7  17   5       35.28       35.86     17.95 o 
  -6  17   5       72.01       76.59     14.21 o 
  -5  17   5       34.27       32.58     12.45 o 
  -4  17   5       51.09       27.48      8.90 o 
  -3  17   5      140.72      123.78     13.76 o 
  -2  17   5      492.66      451.62     22.94 o 
  -1  17   5      129.66       99.44     12.76 o 
   0  17   5      248.70      201.89     29.55 o 
   1  17   5      355.73      312.85     34.55 o 
   2  17   5       25.09       27.38     11.92 o 
   3  17   5      183.55      170.08     18.93 o 
   4  17   5      590.67      568.11     30.74 o 
   5  17   5      585.30      570.19     49.86 o 
   6  17   5        9.33       19.78     20.96 o 
   7  17   5        0.07       -5.46     16.90 o 
   8  17   5       48.84       30.43     19.02 o 
   9  17   5       43.77       46.17     17.09 o 
  10  17   5        5.38       -6.27     11.37 o 
 -10  18   5       11.18        0.15      9.58 o 
  -9  18   5        4.92        2.63      8.33 o 
  -8  18   5        1.94       -2.01     10.19 o 
  -7  18   5      131.12      177.96     27.35 o 
  -6  18   5      146.92      179.12     18.21 o 
  -5  18   5       47.10       28.99     14.84 o 
  -4  18   5        5.84       11.70      8.29 o 
  -3  18   5      225.24      200.66     16.18 o 
  -2  18   5      804.15      830.31     41.33 o 
  -1  18   5      767.29      656.92     33.72 o 
   0  18   5      152.05      131.57     24.88 o 
   1  18   5      115.12       81.13     21.97 o 
   2  18   5      365.08      278.29     22.60 o 
   3  18   5      144.08      114.01     16.43 o 
   4  18   5       31.63       23.51     11.28 o 
   5  18   5        1.05       17.17     18.97 o 
   6  18   5       84.24       74.32     24.71 o 
   7  18   5        1.00        3.70     17.84 o 
   8  18   5        0.15        4.67     16.26 o 
   9  18   5       30.88       30.69     15.28 o 
  10  18   5        3.75       -5.28     11.35 o 
 -11  19   5        1.55        3.15      7.46 o 
 -10  19   5       12.33        0.81      9.21 o 
  -9  19   5        0.01        3.94      8.19 o 
  -8  19   5       11.68       12.37     12.40 o 
  -7  19   5       24.08       16.07     19.95 o 
  -6  19   5       68.55       26.16     34.11 o 
  -5  19   5       72.59       92.81     14.09 o 
  -4  19   5        4.07       12.17      9.93 o 
  -3  19   5        3.97       10.07      8.58 o 
  -2  19   5       55.13       53.61     10.94 o 
  -1  19   5       42.99       54.21     14.41 o 
   0  19   5      284.87      246.00     21.76 o 
   1  19   5      627.90      522.60     42.95 o 
   2  19   5      114.21       96.27     15.24 o 
   3  19   5      255.55      204.10     47.15 o 
   4  19   5       10.63       14.39      9.96 o 
   5  19   5      133.63      122.49     28.74 o 
   6  19   5       13.09        3.40     17.58 o 
   7  19   5        8.15        7.89     16.86 o 
   8  19   5       29.28       38.08     18.39 o 
   9  19   5        9.97       13.17     13.33 o 
  10  19   5       16.20       15.98     10.41 o 
  -9  20   5        9.41        3.15      7.57 o 
  -8  20   5        5.56        5.21      9.19 o 
  -7  20   5       44.93       21.13     30.80 o 
  -6  20   5      142.85       89.20     87.33 o 
  -5  20   5       15.82        9.38     12.11 o 
  -4  20   5       59.69       73.99     24.71 o 
  -3  20   5       20.33       16.14     11.12 o 
  -2  20   5      117.39      110.62     17.13 o 
  -1  20   5      138.46      140.64     18.42 o 
   0  20   5      173.85      125.85     17.11 o 
   1  20   5        4.04        6.49     13.76 o 
   2  20   5       37.64       26.18     15.66 o 
   3  20   5       38.13       40.45     12.33 o 
   4  20   5       62.11       33.30     19.58 o 
   5  20   5        0.03        2.46     17.86 o 
   6  20   5      134.41      154.28     28.51 o 
   7  20   5       11.91        4.83     16.50 o 
   8  20   5       70.96       89.00     19.96 o 
   9  20   5       12.22       12.97     12.80 o 
  10  20   5        4.50       -6.68      8.52 o 
 -10  21   5        5.36       -0.45      7.98 o 
  -9  21   5        1.78       -4.00      7.15 o 
  -8  21   5        3.32       11.35     13.17 o 
  -7  21   5       45.48       22.77     25.22 o 
  -6  21   5        3.24        3.10      9.94 o 
  -5  21   5       76.42       85.04     23.20 o 
  -4  21   5      102.66       96.09     24.12 o 
  -3  21   5       30.96       29.49     12.33 o 
  -2  21   5      209.70      200.65     20.94 o 
  -1  21   5        0.79        3.93     11.43 o 
   0  21   5      185.18      157.73     19.07 o 
   1  21   5        0.01       -5.19     15.00 o 
   2  21   5       90.16       82.85     20.30 o 
   3  21   5       67.30       75.58     17.27 o 
   4  21   5        0.02       -2.18     16.21 o 
   5  21   5       72.79       83.86     22.93 o 
   6  21   5        0.67       -4.96     16.99 o 
   7  21   5        3.40        7.94     16.57 o 
   8  21   5       25.30       32.63     16.25 o 
   9  21   5        0.03        0.81     10.54 o 
  -9  22   5        6.55       11.19     11.21 o 
  -8  22   5        0.02        3.21      8.18 o 
  -7  22   5       27.63       17.84     19.53 o 
  -6  22   5       74.53       52.12     56.25 o 
  -5  22   5       12.56       17.88     18.07 o 
  -4  22   5        1.53        2.40     17.18 o 
  -3  22   5      229.97      223.68     21.34 o 
  -2  22   5       39.29       49.76     14.07 o 
  -1  22   5      127.86      114.84     16.37 o 
   0  22   5       29.67       33.32     12.34 o 
   1  22   5       91.14       96.54     15.76 o 
   2  22   5      513.41      456.26     37.37 o 
   3  22   5        0.17        3.64      9.41 o 
   4  22   5        6.65        1.55     14.46 o 
   5  22   5      119.86      151.07     26.23 o 
   6  22   5        8.07        4.62     15.43 o 
   7  22   5        1.89        5.69     15.54 o 
   8  22   5        0.80       -1.31     12.49 o 
   9  22   5        3.65       -1.43      9.70 o 
 -10  23   5        1.13       -0.48      5.91 o 
  -9  23   5       39.15       50.65     39.97 o 
  -8  23   5        8.60       12.66     11.96 o 
  -7  23   5        0.42       -8.51     13.68 o 
  -6  23   5       70.61       87.14     21.44 o 
  -5  23   5       26.77       22.41     18.20 o 
  -4  23   5       17.04        9.06     16.34 o 
  -3  23   5       68.58       63.36     13.71 o 
  -2  23   5       59.20       42.97     13.56 o 
  -1  23   5      128.79      124.24     17.37 o 
   0  23   5        0.67        4.38     10.81 o 
   1  23   5      315.60      269.99     22.27 o 
   2  23   5      150.18      161.89     24.29 o 
   3  23   5       72.46       71.38     12.77 o 
   4  23   5        0.41        3.41     14.34 o 
   5  23   5      111.83      123.97     23.37 o 
   6  23   5        3.90        9.28     15.65 o 
   7  23   5        0.89       21.15     14.75 o 
   8  23   5       20.23       25.10     12.47 o 
   9  23   5       13.86       26.65      9.91 o 
  -9  24   5       35.47       21.78     22.18 o 
  -8  24   5        0.00        1.70      7.31 o 
  -7  24   5        6.46       10.26     11.20 o 
  -6  24   5       38.61       21.62     21.97 o 
  -5  24   5       87.31       93.73     21.98 o 
  -4  24   5        3.69       18.24     17.03 o 
  -3  24   5       80.38       90.35     15.30 o 
  -2  24   5      392.89      393.42     26.63 o 
  -1  24   5       43.84       32.06     12.79 o 
   0  24   5        0.62        4.88     10.29 o 
   1  24   5       21.65        9.70     11.12 o 
   2  24   5      546.97      550.05     44.75 o 
   3  24   5       22.67       29.77     15.27 o 
   4  24   5       34.49       43.61     16.59 o 
   5  24   5       19.96       16.54     15.50 o 
   6  24   5      130.13      155.32     23.60 o 
   7  24   5       12.29       20.03     14.54 o 
   8  24   5       51.71       73.85     14.99 o 
   9  24   5        2.20       -3.51      7.29 o 
  -9  25   5        1.66       -6.23      6.81 o 
  -8  25   5        3.65        0.35      6.26 o 
  -7  25   5       41.32       46.32     14.67 o 
  -6  25   5        2.38       24.09     15.65 o 
  -5  25   5      143.24      193.77     27.56 o 
  -4  25   5        0.03       -4.27     14.95 o 
  -3  25   5      153.28      149.94     17.61 o 
  -2  25   5      247.45      240.14     21.34 o 
  -1  25   5        8.81        2.02     10.65 o 
   0  25   5       61.08       65.39     13.72 o 
   1  25   5       94.24       98.53     15.54 o 
   2  25   5        6.00        4.45      7.51 o 
   3  25   5       18.15       31.03     15.00 o 
   4  25   5       10.02        8.91     12.66 o 
   5  25   5      177.99      188.00     24.49 o 
   6  25   5       35.24       48.45     16.10 o 
   7  25   5        9.50        9.70     11.83 o 
   8  25   5        7.56       13.42     10.48 o 
  -8  26   5        0.57        2.31      5.81 o 
  -7  26   5       30.27       47.37     14.83 o 
  -6  26   5       72.25       77.66     17.93 o 
  -5  26   5       77.72      107.48     21.65 o 
  -4  26   5       52.63       64.04     20.39 o 
  -3  26   5        4.10        6.60     14.73 o 
  -2  26   5      309.07      328.79     23.70 o 
  -1  26   5       33.06       32.84     11.17 o 
   0  26   5        2.17        1.38     10.50 o 
   1  26   5      154.70      145.24     16.58 o 
   2  26   5      174.11      190.51     13.66 o 
   3  26   5       20.05       11.98      9.06 o 
   4  26   5       20.46       34.91     14.25 o 
   5  26   5        0.25        7.11     13.05 o 
   6  26   5      152.27      163.14     21.37 o 
   7  26   5       15.06        8.61     10.67 o 
   8  26   5       11.89       18.03      6.43 o 
  -8  27   5       31.55       51.88     10.95 o 
  -7  27   5       82.28      100.59     16.12 o 
  -6  27   5       41.44       41.51     15.63 o 
  -5  27   5       70.04       89.46     19.56 o 
  -4  27   5        0.49        5.18     14.47 o 
  -3  27   5       20.19       19.47     16.51 o 
  -2  27   5       62.11       45.02     12.33 o 
  -1  27   5        0.51       -4.58     10.81 o 
   0  27   5       10.56       15.29     10.18 o 
   1  27   5      157.45      166.98     13.20 o 
   2  27   5       36.05       48.48     11.24 o 
   3  27   5       35.83       55.86     17.73 o 
   4  27   5       19.97       24.98      9.52 o 
   5  27   5       63.64       64.62     15.39 o 
   6  27   5        0.34        6.88     11.07 o 
   7  27   5        9.23       12.98      7.61 o 
  -8  28   5       30.12       42.54      8.82 o 
  -7  28   5        0.00        2.15      9.41 o 
  -6  28   5        0.51       -2.16     11.16 o 
  -5  28   5       57.68       67.40     17.45 o 
  -4  28   5        2.37        1.34     13.89 o 
  -3  28   5        0.01       11.31     13.50 o 
  -2  28   5      238.04      269.00     20.57 o 
  -1  28   5        7.15       -7.11      9.95 o 
   0  28   5       59.13       65.25     12.73 o 
   1  28   5        0.16        9.45      7.20 o 
   2  28   5       14.39       16.20      9.40 o 
   3  28   5       55.46       98.87     20.66 o 
   4  28   5       46.56       39.62      9.77 o 
   5  28   5        0.03       -6.09      8.65 o 
   6  28   5       71.56       84.05     10.91 o 
   7  28   5        1.57       12.40      5.99 o 
  -7  29   5       33.26       46.27     11.19 o 
  -6  29   5       18.18       29.54     12.44 o 
  -5  29   5        7.68       15.50     12.71 o 
  -4  29   5       97.34      112.02     19.40 o 
  -3  29   5        1.36       -3.02     13.76 o 
  -2  29   5       36.33       46.49     16.32 o 
  -1  29   5        0.86        1.19      9.23 o 
   0  29   5       15.63       15.66      7.40 o 
   1  29   5       60.69       47.12     10.84 o 
   2  29   5       38.18       29.74      9.52 o 
   3  29   5       54.29       56.05     16.24 o 
   4  29   5       44.13       55.86      9.65 o 
   5  29   5       10.20        8.00      6.90 o 
   6  29   5        3.43       12.03      6.50 o 
  -7  30   5        6.37       10.14      7.00 o 
  -6  30   5        0.00       -2.71      8.79 o 
  -5  30   5        6.68       -0.51     10.65 o 
  -4  30   5       17.30       18.82     12.77 o 
  -3  30   5       35.10       33.85     13.78 o 
  -2  30   5       27.25        9.15     12.52 o 
  -1  30   5        1.84        0.67      8.71 o 
   0  30   5        0.48       -1.29      6.52 o 
   1  30   5       21.89       22.01      9.01 o 
   2  30   5        0.07        2.11      7.41 o 
   3  30   5        3.53       -1.82     11.52 o 
   4  30   5        0.06        6.47     13.31 o 
   5  30   5       28.20       40.18     13.17 o 
   6  30   5       26.39       31.28     10.03 o 
  -6  31   5        0.00        5.85      7.36 o 
  -5  31   5       55.62       67.58     13.61 o 
  -4  31   5        0.94        7.93     10.47 o 
  -3  31   5        1.59       -8.43     12.07 o 
  -2  31   5        6.19       -3.85     10.90 o 
  -1  31   5        6.67        5.34      7.02 o 
   0  31   5        9.29       14.15      8.29 o 
   1  31   5        0.63       -3.04      7.42 o 
   2  31   5        4.95        7.88      7.12 o 
   3  31   5       37.64       46.46     13.93 o 
   4  31   5        4.63        7.48     10.96 o 
   5  31   5       15.80       21.69     10.83 o 
  -5  32   5        4.52        6.32      7.38 o 
  -4  32   5        0.12       -5.10      9.02 o 
  -3  32   5       33.32       35.37     11.51 o 
  -2  32   5       16.40       22.23      7.08 o 
  -1  32   5        6.14        8.50      6.48 o 
   0  32   5        4.38        8.13      7.12 o 
   1  32   5        8.02        0.27      6.52 o 
   2  32   5       15.07       11.79      6.40 o 
   3  32   5        0.22        0.45     10.25 o 
   4  32   5        0.24        0.49      9.22 o 
  -4  33   5        1.63        2.70      5.81 o 
  -3  33   5        1.31        7.25      5.20 o 
  -2  33   5       12.78       17.63      8.29 o 
  -1  33   5       12.63       15.43      8.51 o 
   0  33   5        1.50       -1.32      7.30 o 
   1  33   5        2.56        1.74      6.84 o 
   2  33   5        3.10        8.85     10.26 o 
   3  33   5       14.89       19.49     10.09 o 
  -2  34   5       47.89       56.48      9.29 o 
  -1  34   5        8.28        6.21      6.57 o 
   0  34   5        2.81       -3.44      6.11 o 
 -12   0   6        4.65       60.30     42.29 o 
 -11   0   6       11.20       41.04     14.55 o 
 -10   0   6      158.96      350.20     32.37 o 
  -9   0   6       45.27       71.78     20.44 o 
  -8   0   6       59.71       74.66     21.77 o 
  -7   0   6        2.81       10.04     15.57 o 
  -6   0   6       35.81       49.01     19.91 o 
  -5   0   6       42.36       37.98     19.03 o 
  -4   0   6        6.34       20.66     16.66 o 
  -3   0   6       70.06       60.14     17.19 o 
  -2   0   6      570.39      551.36     34.91 o 
  -1   0   6      786.92      616.21     30.83 o 
   0   0   6       46.21       24.40      9.89 o 
   1   0   6       45.79       37.60      8.62 o 
   2   0   6     1418.49     1240.26     38.11 o 
   3   0   6      116.23       88.76     13.84 o 
   4   0   6       70.27       44.69     12.69 o 
   5   0   6       57.53       65.79     13.56 o 
   6   0   6        7.04       14.59     17.49 o 
   7   0   6      145.24      143.81     25.17 o 
   8   0   6       16.44       36.65     17.53 o 
   9   0   6       48.95       53.06     16.89 o 
  10   0   6      222.76      264.44     22.62 o 
 -12   1   6       84.85      134.38     56.28 o 
 -11   1   6        0.71        3.70      8.75 o 
 -10   1   6        0.07        6.41      9.89 o 
  -9   1   6        9.85       18.23     11.02 o 
  -8   1   6       14.97       10.13     11.02 o 
  -7   1   6      235.46      302.31     25.37 o 
  -6   1   6        8.31        0.77     10.68 o 
  -5   1   6        1.08        0.74     11.24 o 
  -4   1   6     1588.50     1497.84     51.17 o 
  -3   1   6      146.08      134.14     12.11 o 
  -2   1   6       51.14       46.37      7.45 o 
  -1   1   6      320.37      300.46     14.26 o 
   0   1   6      105.35      109.08      9.40 o 
   1   1   6      548.27      498.16     14.92 o 
   2   1   6       15.77       16.43      6.83 o 
   3   1   6      188.56      171.79     12.60 o 
   4   1   6      500.36      443.98     18.88 o 
   5   1   6      144.87      153.62     12.62 o 
   6   1   6       16.40       22.13      9.52 o 
   7   1   6       50.86       47.47     13.87 o 
   8   1   6        9.86       -2.65     10.95 o 
   9   1   6        0.31        0.56     11.03 o 
  10   1   6        5.42       14.57      8.40 o 
 -12   2   6        0.02        3.37      4.92 o 
 -11   2   6       15.11       24.51      8.92 o 
 -10   2   6       13.09       29.52     10.94 o 
  -9   2   6       45.33       86.80     14.55 o 
  -8   2   6       13.51       16.13     11.23 o 
  -7   2   6      237.59      321.99     25.63 o 
  -6   2   6        7.90        2.26     12.54 o 
  -5   2   6       56.07       52.84     12.98 o 
  -4   2   6        8.22       14.20     10.52 o 
  -3   2   6       30.11       25.46      7.96 o 
  -2   2   6       26.47       33.18      6.97 o 
  -1   2   6      320.93      284.28     13.90 o 
   0   2   6       30.95       30.69      6.20 o 
   1   2   6      224.54      226.94     10.65 o 
   2   2   6      454.32      394.30     15.89 o 
   3   2   6       25.08       21.26      7.28 o 
   4   2   6       88.57      102.87     10.85 o 
   5   2   6       48.75       51.71      8.85 o 
   6   2   6      150.10      144.51     14.12 o 
   7   2   6       78.31       84.73     15.62 o 
   8   2   6        4.94        3.52     12.08 o 
   9   2   6        0.40       -2.83      9.69 o 
  10   2   6      103.42      143.85     12.87 o 
 -12   3   6        0.10        7.53      4.54 o 
 -11   3   6        0.61        0.18      7.89 o 
 -10   3   6        5.77        3.18      9.20 o 
  -9   3   6        1.84        0.02     10.09 o 
  -8   3   6      158.75      177.46     19.44 o 
  -7   3   6       27.92       50.56     13.36 o 
  -6   3   6        2.97       18.64     14.32 o 
  -5   3   6       46.45       50.32     14.06 o 
  -4   3   6       10.64        3.17     10.03 o 
  -3   3   6        1.41        2.73      7.07 o 
  -2   3   6       19.06       22.22      7.51 o 
  -1   3   6      553.47      482.98     17.40 o 
   0   3   6      233.94      194.65     10.67 o 
   1   3   6      150.89      122.83      8.53 o 
   2   3   6      139.24      130.37     10.65 o 
   3   3   6       10.68        7.67      6.88 o 
   4   3   6      230.95      210.10     13.76 o 
   5   3   6       24.00       23.42      8.00 o 
   6   3   6        8.88        5.48      9.19 o 
   7   3   6       97.11      137.51     17.98 o 
   8   3   6        0.39        8.58     14.09 o 
   9   3   6        2.35       -1.53     10.00 o 
  10   3   6        1.82        9.02      7.89 o 
 -12   4   6        1.75        3.32      4.65 o 
 -11   4   6       26.17       34.83      9.29 o 
 -10   4   6        9.74       15.84      9.50 o 
  -9   4   6       15.07       16.70     10.68 o 
  -8   4   6        2.22        0.02     10.38 o 
  -7   4   6       15.73       18.77     11.43 o 
  -6   4   6        1.45       -6.21     10.80 o 
  -5   4   6        1.02        9.99     10.84 o 
  -4   4   6       41.72       26.19      8.72 o 
  -3   4   6       24.80       33.41      8.48 o 
  -2   4   6        1.91       -1.24      6.60 o 
  -1   4   6        0.86        3.99      5.72 o 
   0   4   6       30.06       27.19      6.40 o 
   1   4   6        0.86        9.23      5.65 o 
   2   4   6       57.58       57.79      8.16 o 
   3   4   6        0.67        3.96      7.26 o 
   4   4   6       57.85       52.71      9.02 o 
   5   4   6       27.93       31.25      9.34 o 
   6   4   6      108.27      125.77     13.69 o 
   7   4   6       69.34       84.94     15.49 o 
   8   4   6       10.64       26.03     12.00 o 
   9   4   6        4.60        8.81      9.85 o 
  10   4   6        1.96        5.41     12.69 o 
 -12   5   6        3.19        3.15      4.93 o 
 -11   5   6        7.60       20.89      8.21 o 
 -10   5   6        5.90       10.06      9.04 o 
  -9   5   6        0.40       -4.75      8.97 o 
  -8   5   6        8.85       14.72     10.35 o 
  -7   5   6      162.76      191.12     20.39 o 
  -6   5   6       64.73       68.30     14.30 o 
  -5   5   6       84.20       78.09     14.98 o 
  -4   5   6        9.73       17.10      8.61 o 
  -3   5   6       71.12       69.46     10.82 o 
  -2   5   6       18.27       16.25      7.65 o 
  -1   5   6       40.39       39.71      8.72 o 
   0   5   6       80.12       81.23      8.70 o 
   1   5   6      103.68       98.04      9.57 o 
   2   5   6        1.46        0.66      6.17 o 
   3   5   6       38.90       40.30      7.97 o 
   4   5   6        4.28        2.19      7.12 o 
   5   5   6        9.03       -3.12      8.24 o 
   6   5   6        1.88       11.34      8.85 o 
   7   5   6       41.42       45.56     13.78 o 
   8   5   6        0.50       -3.69     10.30 o 
   9   5   6        4.82       16.07      9.97 o 
  10   5   6        6.13       21.22     11.74 o 
 -12   6   6        1.92        2.16      4.19 o 
 -11   6   6        3.02        1.97      6.20 o 
 -10   6   6        1.32        4.43     10.79 o 
  -9   6   6       43.33       68.65     12.78 o 
  -8   6   6       12.56       19.53     10.43 o 
  -7   6   6      188.14      207.92     20.32 o 
  -6   6   6       13.34       11.00     10.18 o 
  -5   6   6      156.47      163.07     14.31 o 
  -4   6   6       75.16       60.52     10.18 o 
  -3   6   6      188.77      201.98     15.65 o 
  -2   6   6        8.76       10.40      8.61 o 
  -1   6   6      144.93      125.14     14.24 o 
   0   6   6        8.83       13.53      6.30 o 
   1   6   6       92.45       77.30      9.68 o 
   2   6   6       68.05       75.01      9.08 o 
   3   6   6      108.11      108.64     10.45 o 
   4   6   6       49.81       55.20     10.10 o 
   5   6   6       30.99       24.81      9.23 o 
   6   6   6       18.92       22.71      9.40 o 
   7   6   6        3.79        9.97     11.96 o 
   8   6   6        0.25        1.72     10.08 o 
   9   6   6        0.67        8.16      9.69 o 
  10   6   6       30.15       45.71     13.63 o 
 -12   7   6       18.64        2.53      8.15 o 
 -11   7   6        0.70        4.49      5.68 o 
 -10   7   6       11.41       29.15      9.45 o 
  -9   7   6       47.87       74.78     12.46 o 
  -8   7   6       42.30       32.67     11.04 o 
  -7   7   6       23.00       27.14     11.73 o 
  -6   7   6       20.43       27.39     11.23 o 
  -5   7   6      359.43      403.69     20.67 o 
  -4   7   6      342.72      339.90     19.43 o 
  -3   7   6       80.70       68.74     13.09 o 
  -2   7   6       49.13       59.71     11.27 o 
  -1   7   6      198.60      160.61     15.45 o 
   0   7   6       82.75       81.53      8.75 o 
   1   7   6      254.81      195.59     13.12 o 
   2   7   6        0.58        1.24      6.66 o 
   3   7   6       28.59       41.60      8.12 o 
   4   7   6      360.36      353.97     19.82 o 
   5   7   6      127.00      139.93     14.08 o 
   6   7   6        1.47        7.28      8.47 o 
   7   7   6       86.26      120.03     17.18 o 
   8   7   6       36.18       60.61     17.76 o 
   9   7   6        8.28        7.51      9.32 o 
  10   7   6        0.15        0.39     10.82 o 
 -12   8   6        0.44        3.55      8.41 o 
 -11   8   6       32.15       70.51      9.20 o 
 -10   8   6      157.42      292.52     18.41 o 
  -9   8   6        8.80       12.45     11.00 o 
  -8   8   6        7.82       18.66     10.38 o 
  -7   8   6       23.27       22.91     10.40 o 
  -6   8   6        4.06        2.09      9.28 o 
  -5   8   6       16.29       20.85      8.73 o 
  -4   8   6       43.58       55.69     12.72 o 
  -3   8   6        0.65        4.53      9.45 o 
  -2   8   6      208.87      216.23     20.70 o 
  -1   8   6       87.08       60.27     12.20 o 
   0   8   6        3.93       11.25      6.19 o 
   1   8   6       71.01       57.24      9.36 o 
   2   8   6     1268.37     1102.25     27.00 o 
   3   8   6       93.92       96.09     11.74 o 
   4   8   6      182.74      187.70     15.57 o 
   5   8   6       17.41       11.06      8.45 o 
   6   8   6       62.86       81.62     11.81 o 
   7   8   6      258.85      332.32     34.31 o 
   8   8   6        0.03        5.47     10.93 o 
   9   8   6        1.27        8.50     13.55 o 
  10   8   6      107.93      153.87     18.67 o 
 -11   9   6        1.79        6.72      4.95 o 
 -10   9   6        2.07        3.16      7.10 o 
  -9   9   6       68.90       87.75     12.74 o 
  -8   9   6        5.07        6.35      9.13 o 
  -7   9   6      103.42      149.80     16.94 o 
  -6   9   6       98.92       96.53     11.55 o 
  -5   9   6       55.87       68.80     10.86 o 
  -4   9   6     1984.46     1959.73     58.09 o 
  -3   9   6        6.13        4.33      9.79 o 
  -2   9   6       24.39       26.22     11.21 o 
  -1   9   6       55.78       60.75     14.10 o 
   0   9   6      313.45      292.03     17.10 o 
   1   9   6      157.02      153.62     13.00 o 
   2   9   6       82.27      102.69     12.39 o 
   3   9   6       43.01       42.81      9.53 o 
   4   9   6      513.88      484.40     22.73 o 
   5   9   6        4.68       10.75      8.23 o 
   6   9   6        4.47        8.45      8.54 o 
   7   9   6       50.73       67.94     14.06 o 
   8   9   6       17.35       28.12     11.54 o 
   9   9   6        5.26        7.09     14.18 o 
  10   9   6        0.84       -5.73     11.59 o 
 -11  10   6       10.46       14.83      6.23 o 
 -10  10   6       27.22       37.60      9.28 o 
  -9  10   6       22.76       38.82      9.64 o 
  -8  10   6        2.46        1.64      8.54 o 
  -7  10   6       31.28       54.60     12.33 o 
  -6  10   6        1.25        0.93      7.72 o 
  -5  10   6      192.26      187.70     19.23 o 
  -4  10   6       49.18       48.70     13.43 o 
  -3  10   6      100.00       96.69     15.62 o 
  -2  10   6       31.87       34.13     11.72 o 
  -1  10   6      328.25      304.32     24.27 o 
   0  10   6      147.34      130.46     17.27 o 
   1  10   6       44.98       34.29     17.52 o 
   2  10   6      342.01      307.36     18.35 o 
   3  10   6       19.01        6.26     11.52 o 
   4  10   6        0.79        4.13      8.38 o 
   5  10   6      280.51      310.21     19.06 o 
   6  10   6       41.78       48.06     10.35 o 
   7  10   6      161.50      180.94     32.05 o 
   8  10   6       10.61       21.80     17.56 o 
   9  10   6        1.29       -9.11     13.62 o 
  10  10   6      117.13      157.94     18.49 o 
 -11  11   6        0.93       -2.89      5.52 o 
 -10  11   6        1.29        1.96      5.32 o 
  -9  11   6       11.16       11.25      6.60 o 
  -8  11   6      186.01      239.50     18.50 o 
  -7  11   6      331.77      417.98     24.69 o 
  -6  11   6       88.56       99.54     15.43 o 
  -5  11   6       40.78       46.46     13.25 o 
  -4  11   6      102.38      110.18     16.45 o 
  -3  11   6       13.81        8.46     10.30 o 
  -2  11   6       98.86      100.04     15.83 o 
  -1  11   6      353.28      354.04     26.05 o 
   0  11   6      283.87      220.62     21.83 o 
   1  11   6        0.96        9.62     15.85 o 
   2  11   6       25.25       26.30      9.63 o 
   3  11   6       10.11       15.87      8.92 o 
   4  11   6      297.00      256.19     17.74 o 
   5  11   6        0.03        2.68      8.39 o 
   6  11   6        1.50       11.58      8.53 o 
   7  11   6      110.76      138.40     18.03 o 
   8  11   6       19.85       22.82     17.07 o 
   9  11   6        0.01        0.06     12.53 o 
  10  11   6       17.10       26.44     11.71 o 
 -11  12   6        7.36       -2.17      8.44 o 
 -10  12   6       33.94       54.53      8.37 o 
  -9  12   6        9.45        4.33      5.84 o 
  -8  12   6        1.50       -4.82     13.42 o 
  -7  12   6       82.60      112.50     15.20 o 
  -6  12   6        4.18       15.43     10.83 o 
  -5  12   6       28.20       43.43     13.50 o 
  -4  12   6        0.26        0.41     10.42 o 
  -3  12   6      321.62      275.84     23.95 o 
  -2  12   6       20.16       11.36     11.24 o 
  -1  12   6      527.16      469.83     29.80 o 
   0  12   6       44.96       39.51     18.27 o 
   1  12   6       78.78       56.59     19.08 o 
   2  12   6      164.28      150.22     17.39 o 
   3  12   6       53.03       33.16     11.40 o 
   4  12   6       35.91       52.82     10.70 o 
   5  12   6        2.26        6.43      8.55 o 
   6  12   6       10.00        7.53      9.82 o 
   7  12   6       85.76       84.23     23.59 o 
   8  12   6        1.70        5.52     15.42 o 
   9  12   6        1.29       -2.64     13.01 o 
  10  12   6       54.68       60.77     12.78 o 
 -11  13   6       33.21        6.66     19.87 o 
 -10  13   6        2.11        3.88      6.20 o 
  -9  13   6       11.98        9.99      9.72 o 
  -8  13   6       14.02       17.20     14.52 o 
  -7  13   6        3.97       -0.37      9.65 o 
  -6  13   6       55.34       51.41     13.12 o 
  -5  13   6       49.72       53.95     13.19 o 
  -4  13   6       15.99       13.52     11.70 o 
  -3  13   6        5.11        3.58     10.94 o 
  -2  13   6       65.66       65.51     14.81 o 
  -1  13   6       29.80       34.16     12.52 o 
   0  13   6        8.72       26.11     18.14 o 
   1  13   6        7.69       19.04     16.67 o 
   2  13   6       24.19       36.09     12.44 o 
   3  13   6       79.99       50.22     12.86 o 
   4  13   6      163.76      144.87     17.64 o 
   5  13   6        0.27        5.35      9.85 o 
   6  13   6       42.07       53.76     12.41 o 
   7  13   6        1.72        6.82     16.67 o 
   8  13   6       24.58       25.57     17.41 o 
   9  13   6        1.03       -1.15     11.91 o 
  10  13   6        0.50        2.19      8.67 o 
 -11  14   6        5.32        2.42      7.77 o 
 -10  14   6       25.41       23.26     20.41 o 
  -9  14   6        9.19       10.06     10.62 o 
  -8  14   6        7.72        3.83      8.05 o 
  -7  14   6        0.03        5.31      7.49 o 
  -6  14   6        3.54        9.50     10.71 o 
  -5  14   6       50.19       47.79     12.99 o 
  -4  14   6       53.15       58.39     15.26 o 
  -3  14   6       55.13       45.20     11.16 o 
  -2  14   6        3.98        1.04      9.06 o 
  -1  14   6      240.38      256.00     18.79 o 
   0  14   6        4.88        0.46     10.16 o 
   1  14   6       38.90       51.20     13.33 o 
   2  14   6        1.12       10.23     14.82 o 
   3  14   6      107.89       86.65     14.77 o 
   4  14   6       66.53       68.77     13.66 o 
   5  14   6       89.43      109.58     15.91 o 
   6  14   6       55.30       62.34     12.45 o 
   7  14   6       13.46       17.36     17.38 o 
   8  14   6        0.46        8.33     14.17 o 
   9  14   6        1.52        3.70     11.58 o 
  10  14   6        4.31        5.88      7.28 o 
  -9  15   6        5.73        7.39      7.01 o 
  -8  15   6        7.23        4.55      6.84 o 
  -7  15   6       29.97       25.91     11.52 o 
  -6  15   6        1.70        3.06      7.95 o 
  -5  15   6        8.34        4.63      8.67 o 
  -4  15   6        0.07        4.93     11.60 o 
  -3  15   6        2.89       11.38      9.65 o 
  -2  15   6      200.13      202.91     16.86 o 
  -1  15   6       35.71       29.84     12.29 o 
   0  15   6      229.40      191.95     23.35 o 
   1  15   6       15.18       19.07     10.45 o 
   2  15   6       39.77       37.81     15.51 o 
   3  15   6        4.21       -5.91     13.58 o 
   4  15   6       81.65       75.67     16.62 o 
   5  15   6       69.16       47.85     12.46 o 
   6  15   6        9.34       17.31     10.05 o 
   7  15   6        2.26        0.28     15.79 o 
   8  15   6       20.04       14.95     13.73 o 
   9  15   6       21.97       36.23     12.99 o 
 -10  16   6       27.89       -0.44      8.71 o 
  -9  16   6        2.39       -1.92      6.25 o 
  -8  16   6       10.86        7.99      6.67 o 
  -7  16   6        5.24        1.97      7.29 o 
  -6  16   6      180.02      256.04     28.56 o 
  -5  16   6        2.70       -2.01     10.98 o 
  -4  16   6        0.30        6.93     11.13 o 
  -3  16   6       51.03       51.53     11.33 o 
  -2  16   6      275.66      231.33     17.86 o 
  -1  16   6      284.35      278.38     29.68 o 
   0  16   6      142.70      129.80     17.33 o 
   1  16   6        0.05        3.89      9.68 o 
   2  16   6       11.80       13.28     16.22 o 
   3  16   6       21.23       24.38     12.19 o 
   4  16   6        5.51       22.57     10.78 o 
   5  16   6        6.04        3.73      9.84 o 
   6  16   6       24.98       26.01     18.55 o 
   7  16   6       36.27       53.08     19.60 o 
   8  16   6        0.39       -0.97     12.87 o 
   9  16   6        0.20        0.53     10.37 o 
 -10  17   6        7.96        0.09      8.08 o 
  -9  17   6        0.03       -1.43      9.86 o 
  -8  17   6        3.16       -1.45      6.14 o 
  -7  17   6       57.25       89.52     13.27 o 
  -6  17   6       31.02       21.75     10.69 o 
  -5  17   6        3.37        7.43     10.45 o 
  -4  17   6      280.49      223.98     60.68 o 
  -3  17   6        7.29       11.90      8.90 o 
  -2  17   6       93.82       88.84     16.10 o 
  -1  17   6        1.29        6.31     10.67 o 
   0  17   6       39.72       33.75     12.75 o 
   1  17   6      144.11      132.86     16.80 o 
   2  17   6       68.57       50.47     17.60 o 
   3  17   6        0.20        1.86     10.01 o 
   4  17   6      536.73      421.85     75.58 o 
   5  17   6        0.67       -5.85      9.51 o 
   6  17   6        4.67       -0.46     16.46 o 
   7  17   6        4.64       -0.99     15.43 o 
   8  17   6        0.99        9.06     13.03 o 
   9  17   6       24.61       23.81     10.69 o 
 -10  18   6       20.69        1.44      7.23 o 
  -9  18   6       21.65        3.32      9.77 o 
  -8  18   6        4.75        5.97     10.66 o 
  -7  18   6        0.64        1.30      6.76 o 
  -6  18   6        4.04        5.74      7.70 o 
  -5  18   6      141.68      160.34     37.78 o 
  -4  18   6        2.92        1.08     10.78 o 
  -3  18   6       53.23       56.55     13.08 o 
  -2  18   6        5.97        5.19     10.98 o 
  -1  18   6        6.49       14.55     11.60 o 
   0  18   6       65.54       69.46     14.81 o 
   1  18   6       13.12       10.30     10.54 o 
   2  18   6      255.41      210.35     27.75 o 
   3  18   6       47.06       35.46     11.08 o 
   4  18   6        0.39       -4.75      9.72 o 
   5  18   6       26.35       22.03      9.66 o 
   6  18   6       19.13       16.88     15.88 o 
   7  18   6      100.40      146.11     22.98 o 
   8  18   6        9.02       15.07     12.81 o 
   9  18   6        7.72       12.34      8.68 o 
  -9  19   6       21.78        5.17      9.40 o 
  -8  19   6       70.66       55.58     49.42 o 
  -7  19   6       41.95       30.45     28.38 o 
  -6  19   6       39.36       48.90     11.28 o 
  -5  19   6        7.66       12.88     10.64 o 
  -4  19   6      198.24      227.45     19.90 o 
  -3  19   6       26.36        6.33     17.39 o 
  -2  19   6       28.53       22.37     11.87 o 
  -1  19   6      340.25      337.03     24.98 o 
   0  19   6      288.30      284.69     22.99 o 
   1  19   6       89.19       76.11     14.48 o 
   2  19   6       55.05       68.71     13.55 o 
   3  19   6        3.20       -4.07      9.30 o 
   4  19   6      114.43      111.03     13.84 o 
   5  19   6       15.81        8.54     15.64 o 
   6  19   6       10.57       17.88     15.36 o 
   7  19   6       34.65       42.46     15.30 o 
   8  19   6       16.84       27.91     12.86 o 
  -9  20   6       16.82        1.27      7.85 o 
  -8  20   6        1.86        0.50      6.58 o 
  -7  20   6       57.61       30.15     29.95 o 
  -6  20   6       58.45       90.20     19.85 o 
  -5  20   6       21.56       19.86     14.92 o 
  -4  20   6       18.91       41.09     21.23 o 
  -3  20   6        1.32        3.74     16.63 o 
  -2  20   6        1.65        5.42     10.58 o 
  -1  20   6       70.88       58.40     13.63 o 
   0  20   6       34.68       30.04     12.15 o 
   1  20   6        1.82       -0.11      9.67 o 
   2  20   6       81.24       83.36     13.58 o 
   3  20   6        4.41       13.24      9.33 o 
   4  20   6        0.14        0.44      8.84 o 
   5  20   6        0.01       10.41     15.18 o 
   6  20   6       29.44       28.40     14.59 o 
   7  20   6       69.27       69.01     16.14 o 
   8  20   6        0.01       -8.27      9.81 o 
  -8  21   6        8.52        8.03      6.64 o 
  -7  21   6        0.55        3.16     11.26 o 
  -6  21   6        0.89        3.50     12.67 o 
  -5  21   6       93.12      114.28     22.21 o 
  -4  21   6      165.39      208.99     29.46 o 
  -3  21   6        4.19       10.55     16.16 o 
  -2  21   6       32.39       24.12     12.28 o 
  -1  21   6       64.19       38.72     12.26 o 
   0  21   6       38.99       39.84     12.13 o 
   1  21   6        1.26       -2.49      9.72 o 
   2  21   6       49.06       45.93     11.60 o 
   3  21   6      102.37       95.46     13.30 o 
   4  21   6       31.58       36.36      9.17 o 
   5  21   6        0.02       -1.77     12.56 o 
   6  21   6        4.43       11.90     13.24 o 
   7  21   6        5.17       11.38     11.84 o 
   8  21   6       32.23       28.71      6.60 o 
  -8  22   6        3.01        5.06      7.84 o 
  -7  22   6       38.85       50.63     13.73 o 
  -6  22   6        0.57       11.97     13.22 o 
  -5  22   6      131.96      147.06     23.60 o 
  -4  22   6       56.35       86.17     21.62 o 
  -3  22   6      108.95      125.99     24.45 o 
  -2  22   6        1.16       -3.06     10.18 o 
  -1  22   6        4.83        5.40     10.02 o 
   0  22   6        6.07       13.76     10.12 o 
   1  22   6        5.23       10.99      9.93 o 
   2  22   6       16.67       19.71      9.86 o 
   3  22   6      130.10      125.74     14.21 o 
   4  22   6        0.21       -1.10      8.64 o 
   5  22   6        9.54       14.96     12.29 o 
   6  22   6       65.55       77.53     15.42 o 
   7  22   6        0.28       -2.89      9.73 o 
  -8  23   6       66.93      104.93     11.76 o 
  -7  23   6        2.28        2.32      9.50 o 
  -6  23   6        5.10        7.30     12.20 o 
  -5  23   6        1.58       -1.43     12.45 o 
  -4  23   6        8.77       13.39     14.97 o 
  -3  23   6      116.29      128.47     23.78 o 
  -2  23   6        9.74        9.12     10.06 o 
  -1  23   6        2.32        4.61      9.84 o 
   0  23   6      115.48       94.88     14.22 o 
   1  23   6        1.38        1.62      9.04 o 
   2  23   6        3.52       11.97      8.57 o 
   3  23   6       36.34       33.57      9.61 o 
   4  23   6        0.33       -2.82      8.01 o 
   5  23   6        0.04        0.47      8.14 o 
   6  23   6       30.56       33.66      8.61 o 
   7  23   6        6.92        5.95      6.17 o 
  -7  24   6       27.50       40.84     11.37 o 
  -6  24   6       75.51       91.50     15.90 o 
  -5  24   6        5.68       -2.95     12.25 o 
  -4  24   6        7.98       -3.84     14.72 o 
  -3  24   6        0.20       -5.21     14.45 o 
  -2  24   6       51.72       53.59     17.84 o 
  -1  24   6        1.67       -0.39      9.51 o 
   0  24   6        6.44        3.33      9.32 o 
   1  24   6       35.10       57.71     11.81 o 
   2  24   6       42.87       44.77     10.60 o 
   3  24   6      158.97      141.43     13.29 o 
   4  24   6        6.51        9.65      7.85 o 
   5  24   6        0.19        2.83      7.41 o 
   6  24   6       63.99       55.62      8.85 o 
  -7  25   6        2.07        2.69      7.37 o 
  -6  25   6        7.80       -0.18      9.59 o 
  -5  25   6        8.62        7.84     11.85 o 
  -4  25   6       52.80       57.08     16.62 o 
  -3  25   6       47.60       46.31     15.87 o 
  -2  25   6        2.56        4.72     14.03 o 
  -1  25   6        1.81        3.50      9.13 o 
   0  25   6      127.55      109.45     13.53 o 
   1  25   6       36.60       49.70     11.01 o 
   2  25   6        1.17       -8.45      8.51 o 
   3  25   6       11.00       20.35     13.15 o 
   4  25   6       43.21       68.82     16.44 o 
   5  25   6        1.25       -2.02      6.42 o 
   6  25   6        2.42        5.47      9.56 o 
  -7  26   6        7.38       13.13      7.03 o 
  -6  26   6       35.70       44.54     11.54 o 
  -5  26   6        1.29       -1.80     10.68 o 
  -4  26   6        0.12       -7.63     12.00 o 
  -3  26   6       22.31       21.49     13.96 o 
  -2  26   6        1.30        7.52     12.47 o 
  -1  26   6        1.59        7.65      8.87 o 
   0  26   6        4.51       11.62      6.51 o 
   1  26   6        2.16        0.04      8.02 o 
   2  26   6        9.51        4.08      7.38 o 
   3  26   6       36.08       25.14     13.39 o 
   4  26   6       23.48       34.04     13.36 o 
   5  26   6       15.22       34.71     12.64 o 
   6  26   6        4.14       -1.79      7.94 o 
  -6  27   6        5.46       12.08     10.02 o 
  -5  27   6        0.82        3.75     10.12 o 
  -4  27   6        8.46       -2.65     11.59 o 
  -3  27   6       10.98       13.05     12.10 o 
  -2  27   6        9.03       17.42     12.28 o 
  -1  27   6       74.65       94.69     17.14 o 
   0  27   6        6.43       13.49      6.22 o 
   1  27   6       49.34       40.68      9.00 o 
   2  27   6        0.09       -4.95     11.60 o 
   3  27   6        0.02       -0.21     11.36 o 
   4  27   6       12.98        0.42     10.59 o 
   5  27   6        0.01       -5.25      8.81 o 
  -5  28   6        1.00        4.11      8.28 o 
  -4  28   6        0.12       -0.09     10.02 o 
  -3  28   6       15.01       14.92     11.25 o 
  -2  28   6        3.25        3.42     10.68 o 
  -1  28   6       16.26       11.23      7.19 o 
   0  28   6        0.11        6.34      5.52 o 
   1  28   6        7.92        5.10      6.22 o 
   2  28   6        7.44        7.08     10.17 o 
   3  28   6       16.41       18.08     11.30 o 
   4  28   6        3.58        6.30     10.08 o 
  -5  29   6       17.59       16.76      7.59 o 
  -4  29   6       71.46       90.34     13.14 o 
  -3  29   6       22.15       32.05     10.88 o 
  -2  29   6        5.15        8.10      6.21 o 
  -1  29   6        9.57       16.23      6.58 o 
   0  29   6       47.26       36.73      9.55 o 
   1  29   6        6.26       13.27     10.99 o 
   2  29   6        5.56       11.70     10.22 o 
   3  29   6       44.39       58.66     12.38 o 
   4  29   6       22.26       29.96      9.17 o 
  -3  30   6       25.29       29.94      6.03 o 
  -2  30   6        0.08       -1.68      4.99 o 
  -1  30   6        0.86        2.71      6.58 o 
   2  30   6       25.51       34.61     10.25 o 
   3  30   6       53.41       60.01     10.38 o 
 -10   1   7        0.06        0.23      6.98 o 
  -9   1   7        0.92        5.71      8.93 o 
  -8   1   7        0.08        3.12     10.20 o 
  -7   1   7      123.40      167.50     18.42 o 
  -6   1   7        0.01        3.84     10.83 o 
  -5   1   7       22.79       35.57     12.67 o 
  -4   1   7        3.88        9.15     10.92 o 
  -3   1   7       50.40       54.32     10.50 o 
  -2   1   7       50.04       38.29      7.87 o 
  -1   1   7        6.39        9.03      7.06 o 
   0   1   7       71.98       80.08     13.52 o 
   1   1   7       87.98       76.58      9.41 o 
   2   1   7       29.18       36.43      7.67 o 
   3   1   7       59.43       65.87      9.14 o 
   4   1   7        7.98        7.06      7.04 o 
   5   1   7        1.27        2.06      9.46 o 
   6   1   7        3.14        5.69      9.95 o 
   7   1   7        0.79        8.40      9.43 o 
   8   1   7        6.64       23.10      9.48 o 
   9   1   7       12.97       29.77      8.15 o 
 -10   2   7       20.55       37.38      8.35 o 
  -9   2   7        0.22        3.62      8.27 o 
  -8   2   7       13.83       22.76      9.94 o 
  -7   2   7        3.66       11.79     10.54 o 
  -6   2   7      287.63      319.09     56.65 o 
  -5   2   7       20.11       23.35     12.06 o 
  -4   2   7       21.68       36.45     13.13 o 
  -3   2   7      139.40      144.63     14.77 o 
  -2   2   7       48.74       51.55      8.50 o 
  -1   2   7       44.97       39.84      8.18 o 
   0   2   7      218.52      190.81     17.77 o 
   1   2   7       41.00       45.92      8.50 o 
   2   2   7       24.30       31.13      7.69 o 
   3   2   7       29.33       19.34      7.23 o 
   4   2   7        0.21        0.91      7.10 o 
   5   2   7      157.51      156.82     13.68 o 
   6   2   7       94.80       80.99     13.69 o 
   7   2   7       30.92       58.83     12.30 o 
   8   2   7        0.96        3.24     10.69 o 
   9   2   7       31.67       70.16      9.36 o 
 -10   3   7       12.68       21.45      7.75 o 
  -9   3   7       30.21       52.57     10.39 o 
  -8   3   7        0.10        2.80      9.38 o 
  -7   3   7       32.90       46.08     12.21 o 
  -6   3   7       59.73       60.89     14.32 o 
  -5   3   7        6.92        9.91     10.92 o 
  -4   3   7       92.58       88.11     16.08 o 
  -3   3   7       10.45        9.71      8.03 o 
  -2   3   7       12.76       12.38      8.50 o 
  -1   3   7       80.91       58.43      8.58 o 
   0   3   7       57.56       54.96     12.11 o 
   1   3   7      123.98      108.37     11.88 o 
   2   3   7      226.21      197.45     12.81 o 
   3   3   7       11.79        6.63      6.61 o 
   4   3   7       31.25       37.92      9.23 o 
   5   3   7        2.78       10.40      8.21 o 
   6   3   7        0.11        6.21     10.49 o 
   7   3   7        9.44       10.09      9.83 o 
   8   3   7       21.19       32.90      9.97 o 
   9   3   7       45.50       66.73     13.36 o 
 -10   4   7       90.70      166.39     12.49 o 
  -9   4   7       29.50       41.89      9.72 o 
  -8   4   7       23.75       38.19     10.83 o 
  -7   4   7       50.57       66.24     12.91 o 
  -6   4   7       59.70       56.18     13.44 o 
  -5   4   7       15.59        9.59     11.08 o 
  -4   4   7      237.99      243.38     16.31 o 
  -3   4   7      407.69      415.27     21.04 o 
  -2   4   7     1232.89     1153.51     34.10 o 
  -1   4   7       20.47       22.48      7.45 o 
   0   4   7       46.34       41.46     10.74 o 
   1   4   7       72.95       60.79     10.13 o 
   2   4   7      262.88      246.36     14.11 o 
   3   4   7      137.48      115.09     10.64 o 
   4   4   7       31.19       18.72      8.44 o 
   5   4   7      288.38      307.21     17.59 o 
   6   4   7      521.82      545.74     27.56 o 
   7   4   7        0.19        4.24      9.26 o 
   8   4   7        0.04       -3.06      8.69 o 
   9   4   7       13.69       25.34     11.44 o 
 -10   5   7        1.72        2.46      5.93 o 
  -9   5   7       99.60      152.41     13.43 o 
  -8   5   7        0.09       -4.93      8.97 o 
  -7   5   7       61.75       75.84     13.31 o 
  -6   5   7       49.17       67.96     13.55 o 
  -5   5   7       33.51       38.92     12.49 o 
  -4   5   7        1.82        3.52      7.97 o 
  -3   5   7       17.32       19.66      8.40 o 
  -2   5   7       40.28       40.25      9.60 o 
  -1   5   7      203.76      201.38     23.64 o 
   0   5   7        0.30        1.09      9.99 o 
   1   5   7      237.64      246.94     16.26 o 
   2   5   7      255.90      199.75     13.03 o 
   3   5   7        2.77        3.37      8.09 o 
   4   5   7      159.94      142.25     13.43 o 
   5   5   7        2.89        4.88      8.26 o 
   6   5   7        0.21        1.69     10.30 o 
   7   5   7       26.96       34.34     11.59 o 
   8   5   7       35.47       48.52     10.50 o 
   9   5   7       62.95       83.14     13.66 o 
 -10   6   7       16.24       17.09      7.37 o 
  -9   6   7        5.77       17.83      7.46 o 
  -8   6   7       13.05       22.29      8.94 o 
  -7   6   7       49.70       74.73     12.80 o 
  -6   6   7      331.01      379.87     24.67 o 
  -5   6   7      142.32      148.62     17.13 o 
  -4   6   7        9.56        7.87      7.68 o 
  -3   6   7      327.73      335.43     18.97 o 
  -2   6   7      788.51      736.10     34.30 o 
  -1   6   7        1.26       16.78     11.34 o 
   0   6   7        2.59        1.42      9.25 o 
   1   6   7      209.29      182.87     17.65 o 
   2   6   7      773.67      733.05     22.75 o 
   3   6   7      271.55      269.51     17.10 o 
   4   6   7       63.66       79.85     11.30 o 
   5   6   7       56.30       44.03      9.97 o 
   6   6   7      199.14      165.14     17.37 o 
   7   6   7        0.23        6.80     10.02 o 
   8   6   7        4.71        1.35     11.73 o 
   9   6   7       25.69       19.26      9.79 o 
 -10   7   7        1.49        2.51      5.89 o 
  -9   7   7       28.88       38.19      8.22 o 
  -8   7   7       16.71       22.02      8.66 o 
  -7   7   7       89.16      125.89     14.45 o 
  -6   7   7        2.27        8.60      9.41 o 
  -5   7   7       70.06       84.12     10.70 o 
  -4   7   7        8.60        6.94      7.98 o 
  -3   7   7        4.93        5.69     10.36 o 
  -2   7   7        0.12        5.00     10.15 o 
  -1   7   7       52.73       35.32     12.08 o 
   0   7   7       14.67       18.16      9.72 o 
   1   7   7      303.06      220.91     29.31 o 
   2   7   7       50.02       47.75     10.11 o 
   3   7   7       44.37       46.08     10.18 o 
   4   7   7       91.50       66.73     10.75 o 
   5   7   7       31.15       39.07      9.77 o 
   6   7   7        0.09        1.15     11.19 o 
   7   7   7       10.54        7.26     11.13 o 
   8   7   7       30.99       26.87     13.06 o 
   9   7   7       49.58       77.74     12.84 o 
 -10   8   7       17.26       19.21     16.49 o 
  -9   8   7        2.82        3.81      5.17 o 
  -8   8   7        2.26        0.20      6.78 o 
  -7   8   7        7.19        8.85      8.12 o 
  -6   8   7      224.28      270.43     20.11 o 
  -5   8   7      109.11      123.45     11.74 o 
  -4   8   7        0.81        3.21      9.65 o 
  -3   8   7       95.13       81.01     14.36 o 
  -2   8   7      239.40      212.37     20.60 o 
  -1   8   7        4.38        6.10     10.71 o 
   0   8   7       13.27       12.23     14.59 o 
   1   8   7      262.88      235.32     29.57 o 
   2   8   7      201.21      154.58     17.16 o 
   3   8   7       50.68       51.29     10.13 o 
   4   8   7       12.66       10.19      8.33 o 
   5   8   7       89.92       86.19     11.67 o 
   6   8   7       24.20       18.24     11.39 o 
   7   8   7        7.78       12.17     14.54 o 
   8   8   7        1.37       -4.15     12.56 o 
   9   8   7       23.18       29.66      9.58 o 
 -10   9   7        5.12        3.72      5.39 o 
  -9   9   7        1.15        7.17      5.11 o 
  -8   9   7        8.97       14.01      7.10 o 
  -7   9   7       78.42       92.08     12.07 o 
  -6   9   7       49.56       58.74     17.69 o 
  -5   9   7       13.47       15.19      9.68 o 
  -4   9   7       65.38       69.16     13.33 o 
  -3   9   7      120.61      119.08     16.56 o 
  -2   9   7       12.30       18.46     11.21 o 
  -1   9   7       23.93       30.42     12.21 o 
   0   9   7        2.52       17.45     15.78 o 
   1   9   7        5.82       -0.45     17.14 o 
   2   9   7        1.80        5.54     14.81 o 
   3   9   7        2.36       10.26     10.40 o 
   4   9   7      100.67      118.00     15.24 o 
   5   9   7       57.98       62.70     12.33 o 
   6   9   7       29.73       58.80     19.09 o 
   7   9   7        8.08        3.67     13.79 o 
   8   9   7        8.83       -0.48     11.53 o 
   9   9   7        0.17       -0.61      8.07 o 
 -10  10   7       11.26        0.52      7.70 o 
  -9  10   7       10.73        8.40      8.16 o 
  -8  10   7        5.64       10.95      8.06 o 
  -7  10   7        1.03       -3.19     11.20 o 
  -6  10   7        1.28       -7.18     14.06 o 
  -5  10   7        3.86        3.49      9.17 o 
  -4  10   7       51.22       52.73     12.89 o 
  -3  10   7       12.54       19.29     11.18 o 
  -2  10   7       28.66       27.87     12.31 o 
  -1  10   7       80.92       67.87     20.39 o 
   0  10   7        0.09        2.57     15.96 o 
   1  10   7       65.59       38.12     16.86 o 
   2  10   7        2.35       -3.32     15.18 o 
   3  10   7       76.20       72.18     15.89 o 
   4  10   7        6.88        9.07     10.19 o 
   5  10   7       24.88       44.35     11.83 o 
   6  10   7        2.11       28.64     17.38 o 
   7  10   7        1.21       -8.50     14.71 o 
   8  10   7        3.47        4.60     11.87 o 
  -9  11   7        5.80       18.26      9.49 o 
  -8  11   7       15.78        9.25      7.65 o 
  -7  11   7       23.83       12.04     14.00 o 
  -6  11   7       19.53       33.73      9.67 o 
  -5  11   7       14.79        8.85      9.39 o 
  -4  11   7        6.49       17.37     11.39 o 
  -3  11   7       45.93       46.65     12.65 o 
  -2  11   7       28.83       36.66     13.18 o 
  -1  11   7        0.39        4.86     15.36 o 
   0  11   7        0.03        7.64     14.54 o 
   1  11   7        0.38       -1.96     16.64 o 
   2  11   7        9.18       -9.00     16.51 o 
   3  11   7        1.11        7.66     11.50 o 
   4  11   7        2.68        3.80      9.54 o 
   5  11   7        2.59        9.81      9.80 o 
   6  11   7       19.26       39.73     17.33 o 
   7  11   7       13.65        9.06     14.11 o 
   8  11   7        3.25        2.13     11.53 o 
  -9  12   7        2.51        3.74      6.06 o 
  -8  12   7        8.67        4.41      7.58 o 
  -7  12   7        0.11        1.84      8.23 o 
  -6  12   7       30.37       27.12     13.15 o 
  -5  12   7       38.24       40.90     11.57 o 
  -4  12   7      147.71      136.55     16.97 o 
  -3  12   7      168.73      170.27     19.28 o 
  -2  12   7      184.86      183.05     20.20 o 
  -1  12   7        1.10       -3.79     16.16 o 
   0  12   7      123.03      117.94     24.73 o 
   1  12   7       12.39       12.03     14.87 o 
   2  12   7        1.21       -0.59     14.25 o 
   3  12   7      130.03      116.17     15.12 o 
   4  12   7       24.08       19.60      9.93 o 
   5  12   7       64.87       78.75     12.96 o 
   6  12   7      139.14      182.88     25.33 o 
   7  12   7       12.46        2.55     12.53 o 
   8  12   7       11.50       -1.81     10.62 o 
  -9  13   7       14.88       15.20     14.92 o 
  -8  13   7        9.46       13.21     15.01 o 
  -7  13   7       12.77       12.60     10.32 o 
  -6  13   7      181.03      204.50     16.83 o 
  -5  13   7        1.71        6.88      9.68 o 
  -4  13   7       60.79       67.09     13.88 o 
  -3  13   7       12.96        6.14     10.52 o 
  -2  13   7       13.98       28.93     18.54 o 
  -1  13   7      105.73       90.76     23.69 o 
   0  13   7        1.53       -1.77     14.76 o 
   1  13   7      104.05      109.06     23.54 o 
   2  13   7       73.63       59.30     18.58 o 
   3  13   7        0.97       -3.08      9.21 o 
   4  13   7      249.87      232.40     18.42 o 
   5  13   7        0.53       -0.29      8.27 o 
   6  13   7        0.65        3.22     13.74 o 
   7  13   7       11.90       22.84     13.62 o 
   8  13   7       20.94       23.54     10.42 o 
  -8  14   7        6.29        3.26      6.84 o 
  -7  14   7        5.90       10.67      8.60 o 
  -6  14   7      159.33      227.17     17.53 o 
  -5  14   7      307.53      386.47     23.73 o 
  -4  14   7        3.59       12.62     11.10 o 
  -3  14   7      203.72      199.50     20.00 o 
  -2  14   7      179.24      200.98     30.50 o 
  -1  14   7        0.86        1.88     17.68 o 
   0  14   7       56.69       57.43     20.51 o 
   1  14   7      345.61      265.08     31.07 o 
   2  14   7      367.94      302.27     30.83 o 
   3  14   7       46.68       32.16     10.22 o 
   4  14   7       29.46       23.27      9.69 o 
   5  14   7       57.40       71.15     11.42 o 
   6  14   7      111.06       99.46     19.03 o 
   7  14   7        9.14       18.12     12.18 o 
   8  14   7        9.07        6.52      8.21 o 
  -8  15   7        0.07       -0.92      5.98 o 
  -7  15   7       27.59       24.95     11.71 o 
  -6  15   7       64.40       89.38     12.41 o 
  -5  15   7       25.95       40.56     11.20 o 
  -4  15   7        0.17        4.30      9.73 o 
  -3  15   7        0.10       -9.31     15.83 o 
  -2  15   7        1.65        7.27     16.12 o 
  -1  15   7       78.07       70.19     22.05 o 
   0  15   7       59.94       54.08     20.57 o 
   1  15   7      295.91      218.39     28.05 o 
   2  15   7       60.96       62.21     18.39 o 
   3  15   7        8.64       12.71     12.80 o 
   4  15   7      217.59      219.13     16.97 o 
   5  15   7        1.41        9.11      8.12 o 
   6  15   7        4.73        3.08     12.41 o 
   7  15   7        2.72        0.83     10.42 o 
  -7  16   7       61.00       92.04      9.86 o 
  -6  16   7      194.02      246.19     38.35 o 
  -5  16   7       79.29       74.10     12.98 o 
  -4  16   7       20.00       24.49     16.78 o 
  -3  16   7      174.55      149.37     25.89 o 
  -2  16   7      567.36      486.78     41.84 o 
  -1  16   7       18.67       23.23     19.14 o 
   0  16   7       35.42       30.56     17.70 o 
   1  16   7      295.25      242.07     28.67 o 
   2  16   7      444.84      398.78     32.98 o 
   3  16   7       12.86       13.95     12.81 o 
   4  16   7        1.84        9.91      8.42 o 
   5  16   7       71.37       71.63     10.34 o 
   6  16   7       53.83       49.80     13.88 o 
   7  16   7        1.79       -4.01      9.26 o 
  -7  17   7        0.01        0.05      7.83 o 
  -6  17   7        6.27        5.18     10.18 o 
  -5  17   7       46.37       44.01     15.30 o 
  -4  17   7        0.35       10.76     14.75 o 
  -3  17   7      104.88      105.56     23.16 o 
  -2  17   7        2.13        8.27     15.87 o 
  -1  17   7       67.87       68.95     20.98 o 
   0  17   7       26.12       30.73     17.44 o 
   1  17   7       14.47       -0.07     15.07 o 
   2  17   7        0.01        7.26     12.57 o 
   3  17   7       20.21       17.14     11.92 o 
   4  17   7       76.12       80.01     10.59 o 
   5  17   7       95.75       94.39     11.34 o 
   6  17   7       20.56       25.55     11.40 o 
   7  17   7        2.70        3.14      7.45 o 
  -7  18   7       32.79       29.99      8.80 o 
  -6  18   7       18.08       31.53     12.54 o 
  -5  18   7       12.06       20.25     13.84 o 
  -4  18   7        0.44       -4.12     13.09 o 
  -3  18   7       74.84       81.29     20.67 o 
  -2  18   7      282.04      229.84     28.88 o 
  -1  18   7      132.05      120.80     23.41 o 
   0  18   7       14.29       14.24      8.95 o 
   1  18   7       42.42       44.40     10.58 o 
   2  18   7       90.79       59.68     10.88 o 
   3  18   7        8.23       10.15      7.87 o 
   4  18   7       14.10       22.81      7.61 o 
   5  18   7       37.30       36.32      7.28 o 
   6  18   7       42.02       45.82     11.23 o 
  -6  19   7       33.59       40.50     12.47 o 
  -5  19   7       40.57       38.41     14.62 o 
  -4  19   7       23.60       13.65     13.51 o 
  -3  19   7       31.83       29.62     16.54 o 
  -2  19   7       36.06       37.81     17.13 o 
  -1  19   7        4.42        1.88     13.83 o 
   0  19   7       24.52       26.73      9.57 o 
   1  19   7        1.42        9.63      8.57 o 
   2  19   7        4.14        9.21      8.09 o 
   3  19   7       87.52       73.35     10.13 o 
   4  19   7        1.31        4.45      6.20 o 
   5  19   7       62.67       57.82     11.30 o 
  -6  20   7       10.70       15.88      9.44 o 
  -5  20   7        0.28        4.53     10.89 o 
  -4  20   7       27.47       22.21     14.24 o 
  -3  20   7        8.12       15.82     14.27 o 
  -2  20   7       42.83       54.63     16.88 o 
  -1  20   7       54.59       52.34     17.55 o 
   0  20   7       48.95       30.10      9.18 o 
   1  20   7        3.21        4.95      8.25 o 
   2  20   7       60.81       53.69      9.67 o 
   3  20   7       46.36       40.19      8.25 o 
   4  20   7       13.49       14.06      6.09 o 
  -6  21   7       16.89       18.77      8.41 o 
  -5  21   7        1.58        6.77      9.84 o 
  -4  21   7       15.25       16.98     12.36 o 
  -3  21   7        0.83        8.39     12.46 o 
  -2  21   7       50.65       79.26     17.90 o 
  -1  21   7        1.21       11.26     13.55 o 
   0  21   7       13.88       12.31     10.42 o 
   1  21   7       27.48       28.42      8.73 o 
   2  21   7       23.59       27.41      8.05 o 
   3  21   7       29.01       41.10      8.01 o 
   4  21   7       56.78       51.00     10.97 o 
  -6  22   7       14.96       17.30      6.99 o 
  -5  22   7       31.01       31.98     10.58 o 
  -4  22   7        0.30        8.00     11.43 o 
  -3  22   7       33.39       48.05     14.34 o 
  -2  22   7       87.92       87.29     17.25 o 
  -1  22   7        5.70        3.06     10.92 o 
   0  22   7       15.06       23.83     12.75 o 
   1  22   7        5.45        5.00      7.37 o 
   2  22   7       56.72       64.53      9.12 o 
   3  22   7       52.95       49.32      7.31 o 
   4  22   7       25.36       12.55      7.59 o 
  -5  23   7       13.32       19.97      9.20 o 
  -4  23   7        3.18        7.70     10.61 o 
  -3  23   7       31.41       25.04     11.64 o 
  -2  23   7        6.86       15.21     11.48 o 
  -1  23   7        6.66       11.67     11.43 o 
   0  23   7        5.38        3.35     10.03 o 
   1  23   7      105.87       87.71     10.10 o 
   2  23   7       18.45       11.25      6.33 o 
   3  23   7        0.02        8.74      8.46 o 
  -5  24   7       27.03       33.73      8.29 o 
  -4  24   7        0.00       -1.20      8.11 o 
  -3  24   7        9.55       13.83     10.54 o 
  -2  24   7      141.31      140.83     17.22 o 
  -1  24   7       13.90       29.68     11.57 o 
   0  24   7        2.08       -0.14      9.61 o 
   1  24   7       34.32       33.14     10.27 o 
   2  24   7      128.44      112.31      8.82 o 
  -4  25   7        1.93        4.73      7.40 o 
  -3  25   7       23.09       28.21      9.76 o 
  -2  25   7       10.55       14.30      8.98 o 
  -1  25   7       27.68       36.10     10.84 o 
   0  25   7       19.69        6.70      8.35 o 
   1  25   7       29.03       20.63      7.66 o 
  -3  26   7       13.40       20.12      8.01 o 
  -2  26   7      165.60      180.92     15.48 o 
  -1  26   7       29.32       37.71      9.72 o 
   0  26   7        0.10        2.00      6.58 o 
  -8   0   8        0.36       -0.04      8.54 o 
  -7   0   8       46.08       40.49     13.45 o 
  -6   0   8        0.00       -5.40     12.40 o 
  -5   0   8       22.54       39.56     16.65 o 
  -4   0   8      177.10      170.05     25.51 o 
  -3   0   8        3.22       15.27     14.93 o 
  -2   0   8       17.26       16.81      9.94 o 
  -1   0   8      100.86       99.62     16.06 o 
   0   0   8       36.03       47.31     13.76 o 
   1   0   8      241.50      210.76     23.17 o 
   2   0   8      169.32      135.54     20.02 o 
   3   0   8      137.26      135.39     19.90 o 
   4   0   8       20.61       32.48     13.76 o 
   5   0   8       69.10      118.03     17.46 o 
   6   0   8       57.42       58.05     14.02 o 
  -8   1   8        5.94       13.17      6.39 o 
  -7   1   8       11.37       11.33      8.19 o 
  -6   1   8        9.03       17.52      9.51 o 
  -5   1   8        3.87        4.51      9.43 o 
  -4   1   8      221.32      233.84     22.41 o 
  -3   1   8       91.27       83.75     14.44 o 
  -2   1   8       46.70       52.49     12.91 o 
  -1   1   8      131.89      124.90     12.50 o 
   0   1   8      129.63      127.24     13.45 o 
   1   1   8       38.49       54.16     10.75 o 
   2   1   8       98.45      105.39     10.86 o 
   3   1   8       26.07       33.02      9.83 o 
   4   1   8      108.08      112.56     12.43 o 
   5   1   8        6.25       15.04      8.68 o 
   6   1   8        5.86       21.10     12.13 o 
  -8   2   8        6.06        6.57      5.91 o 
  -7   2   8       42.70       79.09     10.91 o 
  -6   2   8        1.81        1.42      8.01 o 
  -5   2   8       15.53       21.13     10.49 o 
  -4   2   8        0.58        9.00     10.21 o 
  -3   2   8        2.66        3.41      9.95 o 
  -2   2   8        0.65        6.91      9.67 o 
  -1   2   8        0.09        5.14      7.37 o 
   0   2   8        3.90        5.28      7.98 o 
   1   2   8       30.67       32.31     10.13 o 
   2   2   8       99.12      102.93     18.14 o 
   3   2   8       66.83       67.12     11.44 o 
   4   2   8        9.29       15.44      9.09 o 
   5   2   8       47.30       55.94     14.26 o 
   6   2   8       25.85       32.06     12.49 o 
  -8   3   8        1.04        0.96      5.38 o 
  -7   3   8        1.67        6.63      7.66 o 
  -6   3   8       13.38       18.99      8.86 o 
  -5   3   8        2.73        8.64      9.07 o 
  -4   3   8       88.29      103.22     14.58 o 
  -3   3   8       29.43       42.83      9.97 o 
  -2   3   8        9.46        7.67      9.91 o 
  -1   3   8      184.46      166.70     13.82 o 
   0   3   8       47.05       48.56      9.83 o 
   1   3   8       12.67       20.04     13.61 o 
   2   3   8        6.14       19.81     13.84 o 
   3   3   8        8.19       14.36      9.21 o 
   4   3   8       99.18      106.55     17.49 o 
   5   3   8        4.66       13.05     12.58 o 
   6   3   8        1.93        9.23     10.98 o 
   7   3   8       24.88       52.22     11.07 o 
  -8   4   8        0.04        2.46      5.59 o 
  -7   4   8        4.59       10.29      7.00 o 
  -6   4   8        1.64        4.97      7.85 o 
  -5   4   8       14.63       25.29      9.78 o 
  -4   4   8        0.45        3.10      9.15 o 
  -3   4   8       10.95       11.04      7.87 o 
  -2   4   8        1.19        1.51     10.01 o 
  -1   4   8       13.63        9.65     11.71 o 
   0   4   8        2.63        3.99     11.70 o 
   1   4   8        9.54        8.11     12.38 o 
   2   4   8        6.56       15.19     13.87 o 
   3   4   8        2.84       11.38      8.80 o 
   4   4   8        7.94       20.21     12.91 o 
   5   4   8        1.43       -0.56     11.08 o 
   6   4   8        4.62        7.53     10.96 o 
   7   4   8        3.26       16.38      9.25 o 
  -8   5   8        9.67       13.62      9.11 o 
  -7   5   8        3.67       10.18      6.31 o 
  -6   5   8        0.82        6.73      7.35 o 
  -5   5   8       13.06       19.96      9.16 o 
  -4   5   8       85.38      100.60     13.34 o 
  -3   5   8       31.91       31.20      9.26 o 
  -2   5   8        0.04        8.29     10.87 o 
  -1   5   8       14.42       13.20     12.20 o 
   0   5   8        1.77        3.11     12.75 o 
   1   5   8        0.31        4.74     12.18 o 
   2   5   8        0.14       14.07     13.89 o 
   3   5   8        5.16       12.71      8.87 o 
   4   5   8        9.15       31.23     13.73 o 
   5   5   8        2.15       20.26     12.34 o 
   6   5   8       14.52       19.77     11.78 o 
  -8   6   8        0.25        0.94      7.88 o 
  -7   6   8       35.24       24.70     20.67 o 
  -6   6   8        5.19        9.09     11.42 o 
  -5   6   8        0.08        1.64     13.37 o 
  -4   6   8       11.48       21.58     16.42 o 
  -3   6   8       48.47       39.73     12.22 o 
  -2   6   8       34.35       52.88     14.05 o 
  -1   6   8        0.02       -9.57     12.89 o 
   0   6   8        0.13        6.89     12.94 o 
   1   6   8        1.91       -3.13     11.86 o 
   2   6   8       24.05       31.04     14.69 o 
   3   6   8       26.39       28.42      9.57 o 
   4   6   8        0.11        6.62      8.52 o 
   5   6   8       46.79       34.57     13.54 o 
   6   6   8        7.83       10.83     10.57 o 
  -8   7   8        0.36        3.69      7.37 o 
  -7   7   8        2.61        9.54     10.56 o 
  -6   7   8       38.95       44.84     14.43 o 
  -5   7   8        0.05        3.93     12.18 o 
  -4   7   8      169.98      191.73     15.01 o 
  -3   7   8        7.58       13.91     10.27 o 
  -2   7   8       28.99       16.88     11.87 o 
  -1   7   8      127.14      119.41     19.72 o 
   0   7   8       41.00       37.28     15.60 o 
   1   7   8        9.20        1.83     13.25 o 
   2   7   8       51.23       61.32     17.06 o 
   3   7   8       16.03       35.38     14.63 o 
   4   7   8       21.99       32.42      9.13 o 
   5   7   8        1.47        7.97     10.90 o 
   6   7   8        6.32       10.30      9.89 o 
  -8   8   8       11.75        7.37      7.31 o 
  -7   8   8       86.53      128.51     16.17 o 
  -6   8   8        1.14        2.45     10.95 o 
  -5   8   8        2.48       15.44     12.99 o 
  -4   8   8      108.54      122.33     12.71 o 
  -3   8   8        8.49        8.95     10.97 o 
  -2   8   8        0.03        0.69     11.28 o 
  -1   8   8       31.77       52.14     15.98 o 
   0   8   8       17.40       18.54     14.87 o 
   1   8   8       27.35       32.54     15.77 o 
   2   8   8       81.08       67.34     17.05 o 
   3   8   8       27.41       33.55     15.12 o 
   4   8   8       49.19       60.14      9.89 o 
   5   8   8       44.52       36.05     12.08 o 
   6   8   8       49.99       46.97     11.11 o 
  -7   9   8        1.18       11.01      8.90 o 
  -6   9   8        9.76       15.22     10.39 o 
  -5   9   8        0.36       12.90     12.97 o 
  -4   9   8      140.87      164.27     17.73 o 
  -3   9   8        8.40        6.13     10.65 o 
  -2   9   8       13.27       19.36     12.67 o 
  -1   9   8      119.68      124.37     20.23 o 
   0   9   8       90.89       98.80     19.87 o 
   1   9   8       15.66       20.25     14.64 o 
   2   9   8       65.62       58.32     16.58 o 
   3   9   8       12.88       20.11     12.63 o 
   4   9   8       19.66       23.30      7.91 o 
   5   9   8       17.19        4.99      9.16 o 
   6   9   8        0.82       -7.75      7.93 o 
  -6  10   8       21.70       29.33     11.87 o 
  -4  10   8       41.96       56.32     13.08 o 
  -3  10   8        0.16       -6.18     10.95 o 
  -2  10   8        1.14       -5.94     12.68 o 
  -1  10   8        1.48        4.53     12.96 o 
   0  10   8        1.00       -2.49     13.32 o 
   1  10   8       19.93       24.01     14.06 o 
   2  10   8       84.08       90.87     18.12 o 
   3  10   8       67.29       77.36     16.47 o 
   4  10   8       48.78       45.80     12.97 o 
   5  10   8        1.96        9.53      9.08 o 
  -4  11   8       78.23       83.99     14.42 o 
  -3  11   8       21.44       22.41     12.60 o 
  -2  11   8        0.06       -2.14     13.09 o 
  -1  11   8      138.91      133.56     21.85 o 
   0  11   8       86.34       85.67     19.03 o 
   1  11   8        3.24        9.60     13.57 o 
   2  11   8        2.91        4.09     12.68 o 
   3  11   8       15.24       30.69     13.06 o 
   4  11   8      122.74      120.87     15.91 o 
  -5  12   8       14.81       20.37      8.86 o 
  -4  12   8        1.98       -2.57     10.16 o 
  -3  12   8       32.31       32.11     12.49 o 
  -2  12   8        0.05        7.19     13.44 o 
  -1  12   8        5.57        8.03     12.96 o 
   0  12   8        0.26        8.05     13.81 o 
   1  12   8        3.14        5.29     12.72 o 
   2  12   8        1.45        9.57     12.21 o 
   3  12   8        1.62        6.35     11.41 o 
   4  12   8        2.42        3.12      9.74 o 
  -5  13   8        8.58       11.72      7.69 o 
  -4  13   8        2.40       -1.02      9.92 o 
  -3  13   8       14.14       14.07     12.38 o 
  -2  13   8        6.28        2.38     11.91 o 
  -1  13   8        1.32       -3.71     13.12 o 
   0  13   8       66.60       55.52     16.15 o 
   1  13   8        7.75       15.30     14.38 o 
   2  13   8        6.38       28.13     13.73 o 
   3  13   8       15.63        6.97     11.02 o 
   4  13   8       21.79       13.32      9.01 o 
  -5  14   8        0.52        2.81      6.99 o 
  -4  14   8        0.73      -10.62     10.62 o 
  -3  14   8       20.43        1.49     11.29 o 
  -2  14   8        3.00       -1.14     12.48 o 
  -1  14   8       16.54       13.07     13.91 o 
   0  14   8        3.07        3.17     12.26 o 
   1  14   8        8.52       16.90     13.94 o 
   2  14   8       12.73       22.74     11.91 o 
   3  14   8        2.56        6.92      9.32 o 
   4  14   8       12.14       20.64      9.11 o 
  -5  15   8        4.86        3.43      6.37 o 
  -4  15   8        0.45      -10.51     10.51 o 
  -3  15   8        4.21       -5.54     11.17 o 
  -2  15   8       30.62       17.89     12.02 o 
  -1  15   8       45.87       55.29     16.07 o 
   0  15   8        9.58        4.13     11.38 o 
   1  15   8       14.98       12.95     11.86 o 
   2  15   8        1.23        4.17     10.02 o 
   3  15   8       18.77       19.65     10.35 o 
  -4  16   8       37.10       33.35     10.16 o 
  -3  16   8        1.59      -10.70     11.52 o 
  -2  16   8        5.27        0.97     11.08 o 
  -1  16   8        0.05       -9.32     11.52 o 
   0  16   8       73.33       75.28     15.75 o 
   1  16   8        6.14        6.18     11.24 o 
   2  16   8        0.05       -7.76      9.55 o 
   3  16   8        4.28        7.98      8.58 o 
  -4  17   8        7.26        4.17      8.01 o 
  -3  17   8        6.51       -3.31      9.62 o 
  -2  17   8       11.50       -2.80     11.12 o 
  -1  17   8       37.41       44.28     13.28 o 
   0  17   8       15.75       24.70     11.55 o 
   1  17   8        0.34        1.54     10.18 o 
   2  17   8       25.45       25.59     10.32 o 
   3  17   8        9.70       17.41      7.50 o 
  -4  18   8       15.98       16.53      7.41 o 
  -3  18   8        0.57        1.74      8.32 o 
  -2  18   8        0.16        6.39      9.64 o 
  -1  18   8       14.11       12.99     10.37 o 
   0  18   8        2.64        2.16      9.57 o 
   1  18   8        9.86       -2.67      8.93 o 
   2  18   8        9.96        9.65      8.07 o 
  -3  19   8       17.33       31.93      9.06 o 
  -2  19   8        1.37       -1.96      7.94 o 
  -1  19   8       29.32       26.06     10.65 o 
   0  19   8        3.42        3.68      9.03 o 
   1  19   8        5.82        6.07      7.86 o 
   2  19   8       10.90       12.59      7.00 o 
  -3  20   8        3.08       13.42      7.15 o 
  -2  20   8        5.96        3.92      7.31 o 
  -1  20   8        0.36       -2.61      7.62 o 
   0  20   8       12.68       14.29      8.24 o 
   1  20   8        0.51        4.81      6.31 o 
  -2  21   8       11.65        8.42      6.19 o 
  -1  21   8       21.59       19.77      7.38 o 
   0  21   8       74.47       76.46      9.68 o 
  -1   6   9        0.82        2.02      6.43 o 
  -1   7   9        0.15        6.22      6.83 o 
   0   7   9        1.67        8.14      8.52 o 
  -1   8   9        1.87        9.24      7.27 o 
   0   8   9        0.03        7.53      7.88 o 
   0   9   9        0.37        1.58      7.16 o 
   0  10   9        0.74        2.90      6.85 o 
                                                 
